# Supplementary material for: 2,5-Diphenyl-2,5,6,8-tetra­hydro-1,2,4-triazolo[3,4-c][1,4]oxazin-4-ium hexa­fluorido­phosphate
Source: Acta Crystallogr Sect E Struct Rep Online. 2008 Jul 26;64(Pt 8):o1602. doi: 10.1107/S1600536808022599 (PMC2962205; doi:10.1107/S1600536808022599)
Supplement: Supplementary file 1 [file e-64-o1602-sup1.cif]

##############################################################################
###                                                                        ###
###        Electronic paper (Acta Crystallographica Section E)             ###
###                                                                        ###
##############################################################################
#                                                                            #
# This CIF contains the data in a paper accepted for publication in Acta     #
# Crystallographica Section E. It conforms to the requirements of Notes      #
# for Authors for Section E, and has been peer reviewed under the auspices   #
# of the IUCr Commission on Journals.                                        #
#                                                                            #
# Full details of the Crystallographic Information File format               #
# are given in the paper "The Crystallographic Information File (CIF):       #
# a New Standard Archive File for Crystallography" by S. R. Hall, F. H.      #
# Allen and I. D. Brown [Acta Cryst. (1991), A47, 655-685].                  #
#                                                                            #
# The current version of the core CIF dictionary is obtainable from          #
# ftp://ftp.iucr.org/pub/cif_core.dic. The current version number is 2.4.    #
#                                                                            #
# Software is freely available for graphical display of the structure(s) in  #
# this CIF.  For information consult the CIF home page http://www.iucr.org/  #
# cif/home.html                                                              #
#                                                                            #
# This file may be used for bona fide research purposes within the           #
# scientific community so long as proper attribution is given to the journal # 
# article from which it was obtained.                                        #
#                                                                            #
##############################################################################
                                             
data_global
_audit_creation_method     'SHELXL97'
_journal_date_recd_electronic     2008-06-02
_journal_date_accepted     2008-07-18
_journal_name_full     'Acta Crystallographica, Section E'
_journal_year     2008
_journal_volume     64
_journal_issue      8
_journal_page_first     o1602
_journal_page_last     o1602
_journal_paper_category     QO
_journal_coeditor_code     RK2095
_publ_contact_author_name     'Jingbo Lan'
_publ_contact_author_address
;
 Department of Chemistry, Sichuan University, Chengdu 610064
 People's Republic of China
;
_publ_contact_author_email     jingbolan@scu.edu.cn
_publ_contact_author_fax     '86-28-85411684'
_publ_contact_author_phone     ?
_publ_section_title
;
2,5-Diphenyl-2,5,6,8-tetrahydro-1,2,4-triazolo[3,4-<i>c</i>][1,4]oxazin-4-ium
hexafluorophosphate
;
loop_
    _publ_author_name
    _publ_author_address
    'Jie Wu'
;
Key Laboratory of Green Chemistry and Technology of the Ministry of Education,
College of Chemistry, Sichuan University, Chengdu 610064
People's Republic of China
;
    'Siping Wei'
;
Key Laboratory of Green Chemistry and Technology of the Ministry of Education,
College of Chemistry, Sichuan University, Chengdu 610064
People's Republic of China
;
    'Bo Liu'
;
Key Laboratory of Green Chemistry and Technology of the Ministry of Education,
College of Chemistry, Sichuan University, Chengdu 610064
People's Republic of China
;
    'Wenhai Wang'
;
Key Laboratory of Green Chemistry and Technology of the Ministry of Education,
College of Chemistry, Sichuan University, Chengdu 610064
People's Republic of China
;
    'Jingbo Lan'
;
Key Laboratory of Green Chemistry and Technology of the Ministry of Education,
College of Chemistry, Sichuan University, Chengdu 610064
People's Republic of China
;
data_I
_chemical_name_systematic
;
2,5-Diphenyl-2,5,6,8-tetrahydro-1,2,4-triazolo[3,4-<i>c</i>][1,4]oxazin-4-ium
hexafluorophosphate
;
_chemical_name_common     ?
_chemical_formula_moiety     'C17 H16 N3 O +, F6 P -'
_chemical_formula_sum     'C17 H16 F6 N3 O P'
_chemical_formula_iupac     'C17 H16 N3 O +, P F6 -'
_chemical_formula_weight     423.30
_chemical_melting_point     ?
_symmetry_cell_setting     'Orthorhombic'
_symmetry_space_group_name_H-M     'P 21 21 21'
_symmetry_space_group_name_Hall     'P 2ac 2ab'
loop_
    _symmetry_equiv_pos_as_xyz
    'x, y, z'
    '-x+1/2, -y, z+1/2'
    '-x, y+1/2, -z+1/2'
    'x+1/2, -y+1/2, -z'
_cell_length_a     8.1706(6)
_cell_length_b     11.4642(8)
_cell_length_c     19.7716(14)
_cell_angle_alpha     90.00
_cell_angle_beta     90.00
_cell_angle_gamma     90.00
_cell_volume     1852.0(2)
_cell_formula_units_Z     4
_cell_measurement_reflns_used     4928
_cell_measurement_theta_min     2.491
_cell_measurement_theta_max     25.978
_cell_measurement_temperature     297(2)
_exptl_crystal_description     'Prism'
_exptl_crystal_colour     'Colourless'
_exptl_crystal_size_max     0.58
_exptl_crystal_size_mid     0.55
_exptl_crystal_size_min     0.26
_exptl_crystal_density_diffrn     1.518
_exptl_crystal_density_meas     ?
_exptl_crystal_density_method     'Not measured'
_exptl_crystal_F_000     864
_exptl_absorpt_coefficient_mu     0.219
_exptl_absorpt_correction_type     'Multi-scan'
_exptl_absorpt_process_details     '(SADABS; Sheldrick, 1996)'
_exptl_absorpt_correction_T_min     0.850
_exptl_absorpt_correction_T_max     0.961
_exptl_special_details
;
;
_diffrn_ambient_temperature     297(2)
_diffrn_radiation_type     MoK\a
_diffrn_radiation_wavelength     0.71073
_diffrn_radiation_monochromator     'Graphite'
_diffrn_measurement_device_type     'Bruker SMART CCD area-detector'
_diffrn_measurement_method     '\f and \w'
_diffrn_detector_area_resol_mean     ?
_diffrn_reflns_number     10481
_diffrn_reflns_av_R_equivalents     0.0243
_diffrn_reflns_av_sigmaI/netI     0.0218
_diffrn_reflns_theta_min     2.06
_diffrn_reflns_theta_max     26.01
_diffrn_reflns_theta_full     26.01
_diffrn_measured_fraction_theta_max     0.999
_diffrn_measured_fraction_theta_full     0.999
_diffrn_reflns_limit_h_min     -10
_diffrn_reflns_limit_h_max     7
_diffrn_reflns_limit_k_min     -14
_diffrn_reflns_limit_k_max     11
_diffrn_reflns_limit_l_min     -24
_diffrn_reflns_limit_l_max     22
_diffrn_standards_number     ?
_diffrn_standards_interval_count     ?
_diffrn_standards_interval_time     ?
_diffrn_standards_decay_%     ?
_refine_special_details
;
 Refinement of <i>F</i>^2^ against ALL reflections. The weighted
 <i>R</i>--factor <i>wR</i> and goodness of fit <i>S</i> are based on
 <i>F</i>^2^, conventional <i>R</i>--factors <i>R</i> are based on <i>F</i>,
 with <i>F</i> set to zero for negative <i>F</i>^2^. The threshold expression
 of <i>F</i>^2^ > \s(<i>F</i>^2^) is used only for calculating
 <i>R</i>--factors(gt) <i>etc</i>. and is not relevant to the choice of
 reflections for refinement. <i>R</i>--factors based on <i>F</i>^2^ are
 statistically about twice as large as those based on <i>F</i>, and
 <i>R</i>--factors based on ALL data will be even larger.
;
_reflns_number_total     3632
_reflns_number_gt     3040
_reflns_threshold_expression     I>2\s(I)
_refine_ls_structure_factor_coef     Fsqd
_refine_ls_matrix_type     'Full'
_refine_ls_R_factor_all     0.0439
_refine_ls_R_factor_gt     0.0346
_refine_ls_wR_factor_gt     0.0907
_refine_ls_wR_factor_ref     0.0963
_refine_ls_goodness_of_fit_ref     1.195
_refine_ls_restrained_S_all     1.195
_refine_ls_number_reflns     3632
_refine_ls_number_parameters     257
_refine_ls_number_restraints     0
_refine_ls_hydrogen_treatment     'Mixed'
_refine_ls_weighting_scheme     calc
_refine_ls_weighting_details
                   'calc w=1/[\s^2^(Fo^2^)+(0.05P)^2^] where P=(Fo^2^+2Fc^2^)/3'
_atom_sites_solution_hydrogens     'Geom'
_atom_sites_solution_primary     'Direct'
_atom_sites_solution_secondary     'Difmap'
_refine_ls_shift/su_max     0.001
_refine_ls_shift/su_mean     0.000
_refine_diff_density_max     0.189
_refine_diff_density_min     -0.220
_refine_ls_extinction_method     'None'
_refine_ls_extinction_coef     ?
_refine_ls_abs_structure_details     'Flack (1983), 1537 Friedel pairs'
_refine_ls_abs_structure_Flack     0.06(10)
loop_
    _atom_type_symbol
    _atom_type_description
    _atom_type_scat_dispersion_real
    _atom_type_scat_dispersion_imag
    _atom_type_scat_source
    C C 0.0033 0.0016 'International Tables Vol C Tables 4.2.6.8 and 6.1.1.4'
    H H 0.0000 0.0000 'International Tables Vol C Tables 4.2.6.8 and 6.1.1.4'
    N N 0.0061 0.0033 'International Tables Vol C Tables 4.2.6.8 and 6.1.1.4'
    O O 0.0106 0.0060 'International Tables Vol C Tables 4.2.6.8 and 6.1.1.4'
    F F 0.0171 0.0103 'International Tables Vol C Tables 4.2.6.8 and 6.1.1.4'
    P P 0.1023 0.0942 'International Tables Vol C Tables 4.2.6.8 and 6.1.1.4'
_computing_data_collection     'SMART (Siemens, 1996)'
_computing_cell_refinement     'SAINT (Siemens, 1996)'
_computing_data_reduction     'SAINT (Siemens, 1996)'
_computing_structure_solution     'SHELXS97 (Sheldrick, 2008)'
_computing_structure_refinement     'SHELXL97 (Sheldrick, 2008)'
_computing_molecular_graphics     'ORTEP-3 (Farrugia, 1997)'
_computing_publication_material     'SHELXTL  (Sheldrick, 2008)'
loop_
    _atom_site_type_symbol
    _atom_site_label
    _atom_site_fract_x
    _atom_site_fract_y
    _atom_site_fract_z
    _atom_site_U_iso_or_equiv
    _atom_site_adp_type
    _atom_site_calc_flag
    _atom_site_refinement_flags
    _atom_site_occupancy
    _atom_site_disorder_assembly
    _atom_site_disorder_group
    P P 0.32742(6) 0.98825(5) 0.80826(3) 0.05508(16) Uani d . 1 . .
    F F1 0.2154(2) 0.87484(13) 0.80330(9) 0.0959(5) Uani d . 1 . .
    F F2 0.2554(2) 1.02909(15) 0.73698(7) 0.0886(5) Uani d . 1 . .
    F F3 0.4387(2) 1.10126(14) 0.80938(10) 0.0966(5) Uani d . 1 . .
    F F4 0.4001(2) 0.94705(14) 0.87749(8) 0.0933(5) Uani d . 1 . .
    F F5 0.1857(2) 1.05734(14) 0.84539(8) 0.0836(4) Uani d . 1 . .
    F F6 0.4689(2) 0.92073(17) 0.76896(9) 0.0978(5) Uani d . 1 . .
    O O 0.9022(2) -0.21782(15) 0.73641(11) 0.0824(5) Uani d . 1 . .
    N N1 0.8395(2) 0.01208(15) 0.75583(9) 0.0519(4) Uani d . 1 . .
    N N2 0.8073(2) -0.00577(15) 0.86600(9) 0.0584(4) Uani d . 1 . .
    N N3 0.8078(2) 0.10971(15) 0.84664(8) 0.0508(4) Uani d . 1 . .
    C C1 0.8303(4) -0.19097(19) 0.79941(16) 0.0791(7) Uani d . 1 . .
    H H1A 0.8925 -0.2275 0.8354 0.095 Uiso calc R 1 . .
    H H1B 0.7196 -0.2213 0.8009 0.095 Uiso calc R 1 . .
    C C2 0.8273(3) -0.06202(18) 0.80973(13) 0.0599(5) Uani d . 1 . .
    C C3 0.8765(3) -0.02665(18) 0.68603(12) 0.0617(6) Uani d . 1 . .
    H H3A 0.9952 -0.0221 0.6795 0.074 Uiso calc R 1 . .
    C C4 0.8266(3) -0.1550(2) 0.68261(15) 0.0753(7) Uani d . 1 . .
    H H4A 0.7085 -0.1616 0.6862 0.090 Uiso calc R 1 . .
    H H4B 0.8599 -0.1878 0.6395 0.090 Uiso calc R 1 . .
    C C5 0.8292(3) 0.11963(19) 0.78062(10) 0.0510(5) Uani d . 1 . .
    H H5A 0.844(3) 0.188(2) 0.7561(11) 0.059(6) Uiso d . 1 . .
    C C6 0.7964(3) 0.04596(19) 0.63230(11) 0.0605(6) Uani d . 1 . .
    C C7 0.8786(4) 0.0594(3) 0.57130(14) 0.0873(8) Uani d . 1 . .
    H H7A 0.9832 0.0287 0.5661 0.105 Uiso calc R 1 . .
    C C8 0.8056(6) 0.1181(3) 0.51833(15) 0.1075(11) Uani d . 1 . .
    H H8A 0.8602 0.1250 0.4772 0.129 Uiso calc R 1 . .
    C C9 0.6547(5) 0.1658(3) 0.52585(14) 0.0951(10) Uani d . 1 . .
    H H9A 0.6065 0.2059 0.4902 0.114 Uiso calc R 1 . .
    C C10 0.5736(4) 0.1547(3) 0.58587(13) 0.0860(8) Uani d . 1 . .
    H H10A 0.4711 0.1887 0.5911 0.103 Uiso calc R 1 . .
    C C11 0.6421(3) 0.0937(2) 0.63886(12) 0.0704(6) Uani d . 1 . .
    H H11A 0.5843 0.0846 0.6790 0.085 Uiso calc R 1 . .
    C C12 0.7902(3) 0.20118(18) 0.89483(9) 0.0519(5) Uani d . 1 . .
    C C13 0.8528(3) 0.1859(2) 0.95942(11) 0.0722(7) Uani d . 1 . .
    H H13A 0.9029 0.1163 0.9718 0.087 Uiso calc R 1 . .
    C C14 0.8388(4) 0.2766(3) 1.00491(13) 0.0846(8) Uani d . 1 . .
    H H14A 0.8789 0.2676 1.0486 0.101 Uiso calc R 1 . .
    C C15 0.7666(4) 0.3795(3) 0.98659(13) 0.0834(8) Uani d . 1 . .
    H H15A 0.7596 0.4407 1.0173 0.100 Uiso calc R 1 . .
    C C16 0.7046(4) 0.3918(2) 0.92254(13) 0.0809(7) Uani d . 1 . .
    H H16A 0.6546 0.4616 0.9103 0.097 Uiso calc R 1 . .
    C C17 0.7151(3) 0.3032(2) 0.87617(11) 0.0645(6) Uani d . 1 . .
    H H17A 0.6721 0.3121 0.8329 0.077 Uiso calc R 1 . .
loop_
    _atom_site_aniso_label
    _atom_site_aniso_U_11
    _atom_site_aniso_U_22
    _atom_site_aniso_U_33
    _atom_site_aniso_U_12
    _atom_site_aniso_U_13
    _atom_site_aniso_U_23
    P 0.0415(3) 0.0612(3) 0.0625(3) 0.0005(2) -0.0050(2) -0.0123(3)
    F1 0.0832(11) 0.0722(9) 0.1322(14) -0.0225(8) -0.0041(11) -0.0090(9)
    F2 0.0910(11) 0.1006(11) 0.0742(9) 0.0102(9) -0.0220(8) -0.0057(8)
    F3 0.0760(10) 0.0894(10) 0.1245(14) -0.0297(9) -0.0093(10) -0.0098(10)
    F4 0.0994(12) 0.1078(11) 0.0726(9) 0.0169(11) -0.0210(9) 0.0051(9)
    F5 0.0677(9) 0.0933(10) 0.0897(10) 0.0160(8) 0.0122(8) -0.0164(8)
    F6 0.0666(9) 0.1201(13) 0.1066(12) 0.0267(10) 0.0073(8) -0.0301(10)
    O 0.0625(10) 0.0646(10) 0.1201(15) 0.0171(9) -0.0086(11) -0.0158(10)
    N1 0.0419(8) 0.0518(9) 0.0620(10) -0.0072(9) 0.0024(7) -0.0045(8)
    N2 0.0485(9) 0.0588(10) 0.0681(11) 0.0013(9) 0.0003(8) 0.0165(9)
    N3 0.0426(9) 0.0568(10) 0.0530(9) -0.0043(8) -0.0002(8) 0.0044(8)
    C1 0.0693(15) 0.0540(12) 0.114(2) 0.0035(12) -0.0008(17) 0.0067(14)
    C2 0.0417(10) 0.0570(11) 0.0810(15) 0.0025(10) -0.0004(12) 0.0044(12)
    C3 0.0431(10) 0.0719(13) 0.0700(14) -0.0055(10) 0.0067(10) -0.0197(12)
    C4 0.0557(13) 0.0661(13) 0.1042(19) 0.0062(12) -0.0074(15) -0.0231(13)
    C5 0.0440(11) 0.0567(12) 0.0523(11) -0.0105(10) 0.0021(9) 0.0015(9)
    C6 0.0557(13) 0.0633(13) 0.0627(12) -0.0137(11) 0.0087(11) -0.0184(10)
    C7 0.0816(18) 0.108(2) 0.0727(17) -0.0112(17) 0.0216(14) -0.0218(16)
    C8 0.129(3) 0.129(3) 0.0636(17) -0.027(3) 0.025(2) -0.0089(17)
    C9 0.126(3) 0.095(2) 0.0642(17) -0.013(2) -0.0022(18) 0.0077(14)
    C10 0.097(2) 0.0837(18) 0.0776(17) 0.0105(17) -0.0036(16) 0.0053(14)
    C11 0.0725(16) 0.0786(15) 0.0602(13) -0.0006(13) 0.0087(11) -0.0010(11)
    C12 0.0444(11) 0.0618(12) 0.0496(11) -0.0096(10) 0.0010(8) 0.0024(9)
    C13 0.0699(16) 0.0886(17) 0.0582(13) -0.0045(14) -0.0140(11) 0.0056(12)
    C14 0.0924(19) 0.112(2) 0.0488(12) -0.0255(19) -0.0122(13) -0.0047(14)
    C15 0.092(2) 0.098(2) 0.0610(15) -0.0213(18) 0.0092(13) -0.0184(14)
    C16 0.091(2) 0.0764(16) 0.0754(15) 0.0059(16) 0.0039(15) -0.0108(13)
    C17 0.0713(15) 0.0686(13) 0.0535(11) 0.0033(12) -0.0045(11) 0.0017(10)
_geom_special_details
;
 All s.u.'s (except the s.u. in the dihedral angle between two l.s. planes)
 are estimated using the full covariance matrix. The cell s.u.'s are taken
 into account individually in the estimation of s.u.'s in distances, angles
 and torsion angles; correlations between s.u.'s in cell parameters are only
 used when they are defined by crystal symmetry. An approximate (isotropic)
 treatment of cell s.u.'s is used for estimating s.u.'s involving l.s. planes.
;
loop_
    _geom_bond_atom_site_label_1
    _geom_bond_atom_site_label_2
    _geom_bond_site_symmetry_2
    _geom_bond_distance
    _geom_bond_publ_flag
    P F4 . 1.5653(15) ?
    P F3 . 1.5829(17) ?
    P F5 . 1.5834(17) ?
    P F1 . 1.5931(15) ?
    P F6 . 1.5935(18) ?
    P F2 . 1.5975(15) ?
    O C1 . 1.411(3) ?
    O C4 . 1.425(3) ?
    N1 C5 . 1.330(3) ?
    N1 C2 . 1.366(3) ?
    N1 C3 . 1.481(3) ?
    N2 C2 . 1.296(3) ?
    N2 N3 . 1.378(2) ?
    N3 C5 . 1.322(3) ?
    N3 C12 . 1.424(3) ?
    C1 C2 . 1.493(3) ?
    C1 H1A . 0.9700 ?
    C1 H1B . 0.9700 ?
    C3 C6 . 1.500(3) ?
    C3 C4 . 1.528(3) ?
    C3 H3A . 0.9800 ?
    C4 H4A . 0.9700 ?
    C4 H4B . 0.9700 ?
    C5 H5A . 0.93(2) ?
    C6 C11 . 1.380(3) ?
    C6 C7 . 1.389(3) ?
    C7 C8 . 1.380(5) ?
    C7 H7A . 0.9300 ?
    C8 C9 . 1.357(5) ?
    C8 H8A . 0.9300 ?
    C9 C10 . 1.365(4) ?
    C9 H9A . 0.9300 ?
    C10 C11 . 1.378(4) ?
    C10 H10A . 0.9300 ?
    C11 H11A . 0.9300 ?
    C12 C17 . 1.371(3) ?
    C12 C13 . 1.387(3) ?
    C13 C14 . 1.379(4) ?
    C13 H13A . 0.9300 ?
    C14 C15 . 1.368(4) ?
    C14 H14A . 0.9300 ?
    C15 C16 . 1.371(4) ?
    C15 H15A . 0.9300 ?
    C16 C17 . 1.371(3) ?
    C16 H16A . 0.9300 ?
    C17 H17A . 0.9300 ?
loop_
    _geom_angle_atom_site_label_1
    _geom_angle_atom_site_label_2
    _geom_angle_atom_site_label_3
    _geom_angle_site_symmetry_1
    _geom_angle_site_symmetry_3
    _geom_angle
    _geom_angle_publ_flag
    F4 P F3 . . 90.95(10) ?
    F4 P F5 . . 91.32(9) ?
    F3 P F5 . . 90.24(10) ?
    F4 P F1 . . 91.47(10) ?
    F3 P F1 . . 177.27(11) ?
    F5 P F1 . . 90.95(9) ?
    F4 P F6 . . 90.26(10) ?
    F3 P F6 . . 89.29(10) ?
    F5 P F6 . . 178.36(10) ?
    F1 P F6 . . 89.45(10) ?
    F4 P F2 . . 179.08(10) ?
    F3 P F2 . . 89.10(10) ?
    F5 P F2 . . 89.60(9) ?
    F1 P F2 . . 88.46(10) ?
    F6 P F2 . . 88.83(9) ?
    C1 O C4 . . 111.6(2) ?
    C5 N1 C2 . . 106.52(18) ?
    C5 N1 C3 . . 129.38(18) ?
    C2 N1 C3 . . 123.73(18) ?
    C2 N2 N3 . . 103.84(17) ?
    C5 N3 N2 . . 110.93(18) ?
    C5 N3 C12 . . 127.64(18) ?
    N2 N3 C12 . . 121.42(16) ?
    O C1 C2 . . 110.1(2) ?
    O C1 H1A . . 109.6 ?
    C2 C1 H1A . . 109.6 ?
    O C1 H1B . . 109.6 ?
    C2 C1 H1B . . 109.6 ?
    H1A C1 H1B . . 108.2 ?
    N2 C2 N1 . . 111.67(18) ?
    N2 C2 C1 . . 127.7(2) ?
    N1 C2 C1 . . 120.5(2) ?
    N1 C3 C6 . . 113.87(18) ?
    N1 C3 C4 . . 106.0(2) ?
    C6 C3 C4 . . 112.76(19) ?
    N1 C3 H3A . . 108.0 ?
    C6 C3 H3A . . 108.0 ?
    C4 C3 H3A . . 108.0 ?
    O C4 C3 . . 109.8(2) ?
    O C4 H4A . . 109.7 ?
    C3 C4 H4A . . 109.7 ?
    O C4 H4B . . 109.7 ?
    C3 C4 H4B . . 109.7 ?
    H4A C4 H4B . . 108.2 ?
    N3 C5 N1 . . 107.02(19) ?
    N3 C5 H5A . . 127.2(13) ?
    N1 C5 H5A . . 125.6(13) ?
    C11 C6 C7 . . 118.6(3) ?
    C11 C6 C3 . . 123.5(2) ?
    C7 C6 C3 . . 117.8(2) ?
    C8 C7 C6 . . 120.3(3) ?
    C8 C7 H7A . . 119.9 ?
    C6 C7 H7A . . 119.9 ?
    C9 C8 C7 . . 120.4(3) ?
    C9 C8 H8A . . 119.8 ?
    C7 C8 H8A . . 119.8 ?
    C8 C9 C10 . . 119.9(3) ?
    C8 C9 H9A . . 120.0 ?
    C10 C9 H9A . . 120.0 ?
    C9 C10 C11 . . 120.7(3) ?
    C9 C10 H10A . . 119.6 ?
    C11 C10 H10A . . 119.6 ?
    C10 C11 C6 . . 120.0(3) ?
    C10 C11 H11A . . 120.0 ?
    C6 C11 H11A . . 120.0 ?
    C17 C12 C13 . . 121.4(2) ?
    C17 C12 N3 . . 119.56(18) ?
    C13 C12 N3 . . 119.1(2) ?
    C14 C13 C12 . . 118.4(2) ?
    C14 C13 H13A . . 120.8 ?
    C12 C13 H13A . . 120.8 ?
    C15 C14 C13 . . 120.9(2) ?
    C15 C14 H14A . . 119.6 ?
    C13 C14 H14A . . 119.6 ?
    C14 C15 C16 . . 119.5(2) ?
    C14 C15 H15A . . 120.2 ?
    C16 C15 H15A . . 120.2 ?
    C17 C16 C15 . . 121.2(3) ?
    C17 C16 H16A . . 119.4 ?
    C15 C16 H16A . . 119.4 ?
    C16 C17 C12 . . 118.7(2) ?
    C16 C17 H17A . . 120.7 ?
    C12 C17 H17A . . 120.7 ?
loop_
    _geom_hbond_atom_site_label_D
    _geom_hbond_atom_site_label_H
    _geom_hbond_atom_site_label_A
    _geom_hbond_site_symmetry_A
    _geom_hbond_distance_DH
    _geom_hbond_distance_HA
    _geom_hbond_distance_DA
    _geom_hbond_angle_DHA
    C3 H3A F2 1_645 0.98 2.48 3.318(3) 143
    C5 H5A O 3_756 0.93(2) 2.34(2) 2.899(3) 118(2)
