# Supplementary material for: 2,5-Diphenyl-2,5,6,8-tetra­hydro-1,2,4-triazolo[3,4-c][1,4]oxazin-4-ium hexa­fluorido­phosphate
Source: Acta Crystallogr Sect E Struct Rep Online. 2008 Jul 26;64(Pt 8):o1602. doi: 10.1107/S1600536808022599 (PMC2962205; doi:10.1107/S1600536808022599)
Supplement: Supplementary file 2 [file e-64-o1602-Isup2.hkl]

# 
# h,k,l, Fc-squared, Fo-squared, sigma(Fo-squared) and status flag 
# 
data_I
_shelx_title ' yjs01m in P2(1)2(1)2(1)' 
_shelx_refln_list_code          4 
_shelx_F_calc_maximum      220.65 
_exptl_crystal_F_000       864.00 
_reflns_d_resolution_high  0.8103 
 
loop_ 
 _symmetry_equiv_pos_as_xyz 
 'x, y, z' 
 '-x+1/2, -y, z+1/2' 
 '-x, y+1/2, -z+1/2' 
 'x+1/2, -y+1/2, -z' 
 
_cell_length_a     8.1706 
_cell_length_b    11.4642 
_cell_length_c    19.7716 
_cell_angle_alpha  90.000 
_cell_angle_beta   90.000 
_cell_angle_gamma  90.000 
 
_shelx_F_squared_multiplier     1.000 
 
loop_ 
 _refln_index_h 
 _refln_index_k 
 _refln_index_l 
 _refln_F_squared_calc 
 _refln_F_squared_meas 
 _refln_F_squared_sigma 
 _refln_observed_status 
   2   0   0    48688.50    45730.56    259.94 o 
   4   0   0     1491.76     1524.78     68.03 o 
   6   0   0     1962.59     1969.01     40.56 o 
   8   0   0      639.44      644.31     14.88 o 
  10   0   0        5.00        1.60      3.53 o 
   1   1   0      218.39      170.07      9.55 o 
   2   1   0      884.83      897.92     15.13 o 
   3   1   0      754.81      794.91     14.04 o 
   4   1   0      518.30      576.14      9.83 o 
   5   1   0     2404.41     2517.96     42.04 o 
   6   1   0      119.69      130.70      4.36 o 
   7   1   0       11.57       12.66      1.82 o 
   8   1   0        7.70        5.16      2.69 o 
   9   1   0        0.59       -0.70      2.07 o 
  10   1   0        2.70        0.24      2.44 o 
   0   2   0    22968.49    21267.74    194.69 o 
   1   2   0        7.60        8.69      1.02 o 
   2   2   0     1944.09     2038.32      8.37 o 
   3   2   0      544.91      543.63      6.06 o 
   4   2   0        0.02        0.75      0.84 o 
   5   2   0      742.55      829.78     15.26 o 
   6   2   0      855.93      829.21     21.07 o 
   7   2   0        0.09        0.71      2.12 o 
   8   2   0      111.64      109.71      3.88 o 
   9   2   0        1.09       -3.17      3.17 o 
   1   3   0     5006.85     4665.65     18.12 o 
   2   3   0      110.27      101.15      2.57 o 
   3   3   0      242.22      241.51      2.88 o 
   4   3   0       23.33       19.24      2.42 o 
   5   3   0      450.81      418.91     12.65 o 
   6   3   0       32.82       34.81      2.37 o 
   7   3   0      230.15      231.85      6.62 o 
   8   3   0       90.97       85.08      5.86 o 
   9   3   0       16.63       19.06      3.16 o 
   0   4   0       11.52        9.43      0.76 o 
   1   4   0     4262.50     4114.59     49.15 o 
   2   4   0       94.34       87.10      2.52 o 
   3   4   0      788.16      701.84     14.56 o 
   4   4   0      639.29      616.48      5.26 o 
   5   4   0       15.68       13.91      1.95 o 
   6   4   0      254.66      210.68     49.41 o 
   7   4   0        0.45       -1.71      1.71 o 
   8   4   0        0.76       -0.37      1.94 o 
   9   4   0       14.70       14.43      4.33 o 
   1   5   0      523.59      642.12      4.39 o 
   2   5   0     1279.12     1250.62      9.28 o 
   3   5   0      592.22      506.97     14.41 o 
   4   5   0      127.66      144.20      5.53 o 
   5   5   0      417.67      412.75     14.21 o 
   6   5   0        5.69        4.37      1.95 o 
   7   5   0       57.45       45.43      3.81 o 
   8   5   0        0.11       -0.54      2.05 o 
   9   5   0        0.93        1.84      2.46 o 
   0   6   0      271.60      264.71      4.41 o 
   1   6   0      246.15      210.71      2.83 o 
   2   6   0     1282.63     1208.81      7.42 o 
   3   6   0      104.05      116.74      3.66 o 
   4   6   0       76.58       77.18      3.31 o 
   5   6   0      130.48      113.16      7.27 o 
   6   6   0      216.39      192.62      7.88 o 
   7   6   0       33.02       29.87      3.29 o 
   8   6   0       27.87       31.31      7.24 o 
   9   6   0        0.70        0.72      2.58 o 
   1   7   0       69.39       59.94      1.95 o 
   2   7   0     1438.81     1442.64     18.20 o 
   3   7   0       59.65       56.12      2.86 o 
   4   7   0      238.96      232.06      4.92 o 
   5   7   0       16.82       14.72      2.16 o 
   6   7   0       34.74       30.61      2.72 o 
   7   7   0       13.96       11.53      2.39 o 
   8   7   0        7.09       10.30      2.96 o 
   0   8   0      135.60      138.19      4.27 o 
   1   8   0      101.68       84.66      2.15 o 
   2   8   0      307.06      277.17      5.61 o 
   3   8   0       27.28       34.02      2.43 o 
   4   8   0        0.78        0.33      1.71 o 
   5   8   0       22.59       26.83      2.60 o 
   6   8   0       36.18       29.65      2.80 o 
   7   8   0        6.86        4.10      2.25 o 
   8   8   0       21.00       27.99      3.77 o 
   1   9   0       63.53       57.77      3.05 o 
   2   9   0        3.49        1.86      1.44 o 
   3   9   0        8.48        9.65      1.77 o 
   4   9   0        1.93       -0.55      1.55 o 
   5   9   0        0.17       -0.33      1.83 o 
   6   9   0       10.79        8.81      2.32 o 
   7   9   0       15.68       21.09      2.95 o 
   0  10   0      465.30      423.09     14.61 o 
   1  10   0        0.41        0.04      1.56 o 
   2  10   0       93.93       91.19      4.03 o 
   3  10   0      113.29      110.05      5.34 o 
   4  10   0        3.96        2.78      2.00 o 
   5  10   0       81.70       79.94      3.99 o 
   6  10   0       44.62       51.43      3.70 o 
   7  10   0        5.19        7.26      2.65 o 
   1  11   0        2.42        0.69      2.05 o 
   2  11   0       20.38       18.14      2.40 o 
   3  11   0        7.37        6.99      2.21 o 
   4  11   0       16.90       18.47      3.43 o 
   5  11   0        5.90        1.15      2.96 o 
   6  11   0       16.10       19.75      3.00 o 
   0  12   0       11.29       10.08      3.89 o 
   1  12   0       13.91       11.60      2.78 o 
   2  12   0       19.55       23.09      2.75 o 
   3  12   0      101.38      100.38      4.51 o 
   4  12   0       12.94       11.77      2.66 o 
   5  12   0       29.74       33.71      4.65 o 
   1  13   0        0.56       -1.95      2.34 o 
   2  13   0        3.48       -0.36      2.29 o 
   3  13   0        0.14       -1.93      1.93 o 
   0  14   0        1.69        3.76      4.05 o 
   1  14   0        1.00       -1.33      2.40 o 
   1   0   1       89.66       74.61      1.89 o 
   2   0   1     5984.01     6046.37     73.82 o 
   3   0   1    14027.04    14331.49     61.96 o 
   4   0   1        0.81        1.15      0.89 o 
   5   0   1      631.24      670.54      7.28 o 
   6   0   1        2.40       -0.91      1.23 o 
   7   0   1        3.94        0.23      1.13 o 
   8   0   1       52.22       47.26      4.05 o 
   9   0   1       18.92       18.49      3.07 o 
  10   0   1       23.94       26.86      3.71 o 
 -10   1   1       78.05       76.85      5.11 o 
  -9   1   1        0.27       -1.15      2.64 o 
  -8   1   1      204.56      202.09      6.35 o 
  -7   1   1       40.35       38.15      2.68 o 
  -6   1   1      214.29      210.09      4.37 o 
  -5   1   1      399.55      392.30      7.56 o 
  -4   1   1     1394.97     1408.83     18.48 o 
  -3   1   1     1684.14     1803.36     38.25 o 
  -2   1   1    26679.71    25771.09    137.16 o 
  -1   1   1     1304.02     1455.41    107.57 o 
   1   1   1     1312.72     1448.74     77.57 o 
   2   1   1    26739.66    25896.39     91.38 o 
   3   1   1     1698.82     1753.92     10.72 o 
   4   1   1     1402.55     1391.10     18.59 o 
   5   1   1      399.43      376.20      7.96 o 
   6   1   1      213.23      199.76      3.39 o 
   7   1   1       40.43       42.22      2.79 o 
   8   1   1      205.66      190.63     14.80 o 
   9   1   1        0.19       -1.44      1.97 o 
  10   1   1       78.42       78.07      5.19 o 
  -9   2   1       20.59       30.07      5.10 o 
  -8   2   1       18.01       13.84      2.12 o 
  -7   2   1        0.51       -1.27      1.27 o 
  -6   2   1       23.48       22.51      2.13 o 
  -5   2   1       82.84       98.27      5.07 o 
  -4   2   1      114.58      138.44      4.94 o 
  -3   2   1      299.68      377.54      3.55 o 
  -2   2   1      518.25      537.08      4.12 o 
  -1   2   1     5968.86     5706.56     52.42 o 
   0   2   1       61.00       88.70      1.31 o 
   1   2   1     6022.73     5814.79     25.72 o 
   2   2   1      519.83      521.27      3.51 o 
   3   2   1      306.43      379.47      3.48 o 
   4   2   1      116.75      139.11      4.97 o 
   5   2   1       85.40       99.69      2.34 o 
   6   2   1       23.92       18.14      1.96 o 
   7   2   1        0.50        0.66      1.35 o 
   8   2   1       17.48       15.99      2.19 o 
   9   2   1       20.51       19.42      4.12 o 
  -9   3   1        0.68        2.78      2.28 o 
  -8   3   1       61.81       54.91      4.59 o 
  -7   3   1       14.57       13.25      1.92 o 
  -6   3   1       10.24       10.43      1.74 o 
  -5   3   1       76.01       70.89      4.42 o 
  -4   3   1      795.67      791.65     22.33 o 
  -3   3   1     1083.19     1050.77     14.06 o 
  -2   3   1      711.84      670.02     10.89 o 
  -1   3   1     4464.31     4516.32     17.65 o 
   0   3   1     2408.42     2523.63     15.12 o 
   1   3   1     4462.57     4456.82     55.64 o 
   2   3   1      710.89      653.21      4.09 o 
   3   3   1     1075.46     1015.83      6.49 o 
   4   3   1      812.75      809.17      7.87 o 
   5   3   1       74.35       63.71      2.68 o 
   6   3   1       10.84       10.76      1.65 o 
   7   3   1       14.74       16.76      2.02 o 
   8   3   1       62.67       56.72      5.06 o 
   9   3   1        0.80       -0.35      2.14 o 
  -9   4   1       40.57       37.86      4.82 o 
  -8   4   1        7.66        8.32      2.51 o 
  -7   4   1        8.68        4.86      2.39 o 
  -6   4   1       44.06       28.77      6.12 o 
  -5   4   1      904.03      882.18     16.72 o 
  -4   4   1      521.52      497.27     11.96 o 
  -3   4   1     1049.96      910.88      5.76 o 
  -2   4   1     1833.20     1710.01     20.55 o 
  -1   4   1     1410.18     1454.89     51.87 o 
   0   4   1     1752.30     1835.26     14.03 o 
   1   4   1     1414.73     1546.09     25.18 o 
   2   4   1     1819.39     1748.37     11.79 o 
   3   4   1     1063.57      926.76     26.07 o 
   4   4   1      523.14      497.32      7.18 o 
   5   4   1      900.46      870.01     10.62 o 
   6   4   1       44.80       31.88      6.99 o 
   7   4   1        9.13        6.14      2.08 o 
   8   4   1        7.28        8.28      2.57 o 
   9   4   1       40.76       36.97      3.67 o 
  -9   5   1       10.50        8.92      2.82 o 
  -8   5   1        3.60        3.18      2.29 o 
  -7   5   1       39.14       39.68      4.42 o 
  -6   5   1        9.52       10.15      2.42 o 
  -5   5   1       37.98       36.87      2.57 o 
  -4   5   1     2063.23     1999.67     49.55 o 
  -3   5   1      415.07      348.02     12.00 o 
  -2   5   1     2485.06     2528.74     13.22 o 
  -1   5   1      880.78      897.35     21.79 o 
   0   5   1      170.20      177.87      2.78 o 
   1   5   1      877.72      866.29      6.79 o 
   2   5   1     2483.49     2489.14     26.90 o 
   3   5   1      408.63      369.13      3.93 o 
   4   5   1     2063.01     1956.01     32.92 o 
   5   5   1       37.31       33.82      4.36 o 
   6   5   1        9.86        6.64      1.80 o 
   7   5   1       38.63       40.94      3.55 o 
   8   5   1        3.31        1.63      2.22 o 
   9   5   1       10.35        4.50      2.58 o 
  -9   6   1        6.52        7.05      2.82 o 
  -8   6   1       11.26       10.15      2.84 o 
  -7   6   1       24.83       23.81      3.15 o 
  -6   6   1       48.46       41.91      3.07 o 
  -5   6   1       59.64       55.45      3.22 o 
  -4   6   1      882.40      852.17     29.63 o 
  -3   6   1      380.74      347.63      6.09 o 
  -2   6   1      881.52      785.34     12.27 o 
  -1   6   1      321.35      319.67      3.39 o 
   0   6   1      691.55      768.29      8.02 o 
   1   6   1      319.42      318.63      3.94 o 
   2   6   1      874.59      790.46      6.70 o 
   3   6   1      387.23      361.42      5.19 o 
   4   6   1      877.84      859.47     10.28 o 
   5   6   1       57.11       53.66      3.16 o 
   6   6   1       49.02       42.58      3.91 o 
   7   6   1       25.36       26.99      3.28 o 
   8   6   1       11.61        8.34      2.66 o 
   9   6   1        6.98        5.53      2.61 o 
  -8   7   1       75.83       71.26      6.45 o 
  -7   7   1        1.59        0.57      2.22 o 
  -6   7   1        8.69        6.36      1.96 o 
  -5   7   1       64.11       55.28      3.21 o 
  -4   7   1      713.28      667.26      8.13 o 
  -3   7   1      325.85      322.11      5.22 o 
  -2   7   1       47.92       50.70      2.71 o 
  -1   7   1      409.78      412.52      5.32 o 
   0   7   1      337.15      322.20      2.67 o 
   1   7   1      409.26      420.82      4.38 o 
   2   7   1       47.66       48.78      2.65 o 
   3   7   1      322.53      312.02      7.65 o 
   4   7   1      711.57      663.56      7.87 o 
   5   7   1       66.24       59.06      3.29 o 
   6   7   1        8.80        5.32      2.00 o 
   7   7   1        1.46        1.91      1.93 o 
   8   7   1       75.62       70.72      4.72 o 
  -8   8   1        4.85        3.21      2.61 o 
  -7   8   1        0.02       -0.65      2.20 o 
  -6   8   1       73.10       74.10      5.80 o 
  -5   8   1        6.46        6.07      2.04 o 
  -4   8   1       61.59       71.51      3.41 o 
  -3   8   1       85.31       81.81      3.28 o 
  -2   8   1       11.72       11.61      1.63 o 
  -1   8   1       32.91       36.09      1.73 o 
   0   8   1       27.68       29.00      1.72 o 
   1   8   1       31.58       32.77      2.07 o 
   2   8   1       11.50       10.42      1.61 o 
   3   8   1       85.95       85.09      3.34 o 
   4   8   1       61.02       66.28      3.28 o 
   5   8   1        7.04        6.68      1.93 o 
   6   8   1       73.67       72.09      3.83 o 
   7   8   1        0.01       -0.63      2.03 o 
   8   8   1        5.09        4.30      3.05 o 
  -7   9   1       61.70       65.24      7.73 o 
  -6   9   1        5.82        3.39      2.10 o 
  -5   9   1       22.50       24.68      2.64 o 
  -4   9   1       81.10       80.05      3.59 o 
  -3   9   1        0.16       -1.38      1.38 o 
  -2   9   1      393.55      408.22      5.93 o 
  -1   9   1       42.11       44.67      2.81 o 
   0   9   1      125.90      126.86      3.21 o 
   1   9   1       42.01       41.09      2.81 o 
   2   9   1      392.34      390.65      5.09 o 
   3   9   1        0.20       -0.14      1.35 o 
   4   9   1       79.10       78.11      3.62 o 
   5   9   1       21.65       21.88      2.58 o 
   6   9   1        5.60        7.67      2.16 o 
   7   9   1       61.24       62.75      4.11 o 
  -7  10   1        1.02       -1.36      3.51 o 
  -6  10   1       10.06       10.70      2.50 o 
  -5  10   1       10.73       13.82      2.41 o 
  -4  10   1       79.05       73.55      3.77 o 
  -3  10   1       13.30       19.64      3.00 o 
  -2  10   1       51.86       49.50      3.22 o 
  -1  10   1       23.49       23.03      2.49 o 
   0  10   1       16.64       21.48      2.37 o 
   1  10   1       23.14       21.20      2.29 o 
   2  10   1       50.40       45.23      3.19 o 
   3  10   1       13.55       17.67      4.63 o 
   4  10   1       79.47       77.65      3.79 o 
   5  10   1       10.80       12.64      2.40 o 
   6  10   1       10.70       13.04      2.69 o 
   7  10   1        0.99        0.49      2.34 o 
  -6  11   1       23.73       26.97      3.23 o 
  -5  11   1       72.06       79.83      5.66 o 
  -4  11   1       45.81       51.45      4.64 o 
  -3  11   1      104.11      111.86      5.54 o 
  -2  11   1       35.21       33.38      3.31 o 
  -1  11   1      200.35      194.11      9.11 o 
   0  11   1       51.86       45.11      3.84 o 
   1  11   1      201.92      200.05      6.23 o 
   2  11   1       36.16       35.56      3.42 o 
   3  11   1      105.28      104.54      4.35 o 
   4  11   1       45.75       53.10      4.63 o 
   5  11   1       71.36       74.18      5.31 o 
   6  11   1       23.54       26.90      3.29 o 
  -5  12   1       15.07       21.88      4.84 o 
  -4  12   1        4.18        3.55      2.87 o 
  -3  12   1       24.86       22.64      3.81 o 
  -2  12   1       19.43       19.69      2.60 o 
  -1  12   1       42.57       41.31      3.94 o 
   0  12   1        1.16        1.76      2.15 o 
   1  12   1       42.77       37.94      8.11 o 
   2  12   1       18.98       19.61      2.68 o 
   3  12   1       25.08       21.53      2.90 o 
   4  12   1        4.38        4.42      2.23 o 
   5  12   1       15.17       19.89      4.04 o 
  -3  13   1       12.20       11.25      2.52 o 
  -2  13   1        2.40        2.31      2.57 o 
  -1  13   1       13.89       16.94      3.25 o 
   0  13   1        1.46       -0.10      2.10 o 
   1  13   1       13.84       14.45      3.24 o 
   2  13   1        2.22        0.22      3.06 o 
   3  13   1       12.08        7.63      2.36 o 
  -1  14   1        1.27       -1.61      2.71 o 
   0  14   1        3.83        5.65      4.48 o 
   1  14   1        1.22       -1.77      2.38 o 
   0   0   2    32132.64    24707.71    795.23 o 
   1   0   2     2374.38     2448.82     12.72 o 
   2   0   2      627.55      563.35      5.12 o 
   3   0   2     6718.36     7007.32     46.38 o 
   4   0   2        1.80       -0.20      0.66 o 
   5   0   2       71.62       73.70      2.27 o 
   6   0   2      507.43      523.90      5.24 o 
   7   0   2        0.18        2.25      1.15 o 
   8   0   2      197.39      194.71      6.25 o 
   9   0   2        4.38        2.50      2.24 o 
  10   0   2        2.76        1.45      2.51 o 
 -10   1   2        2.84        0.13      2.48 o 
  -9   1   2        1.19        3.80      2.32 o 
  -8   1   2      360.66      381.40      8.08 o 
  -7   1   2       53.27       56.12      2.96 o 
  -6   1   2      508.54      529.39      8.28 o 
  -5   1   2      619.52      640.87      6.83 o 
  -4   1   2       36.94       36.16      2.75 o 
  -3   1   2      280.75      281.98      3.45 o 
  -2   1   2     3609.41     3772.20     15.18 o 
  -1   1   2     2042.65     2068.45     40.14 o 
   0   1   2     6339.24     6484.43    178.65 o 
   1   1   2     2079.74     2109.62     19.36 o 
   2   1   2     3584.41     3702.58     43.05 o 
   3   1   2      283.34      272.34      2.74 o 
   4   1   2       38.47       33.38      1.61 o 
   5   1   2      619.39      626.42     10.46 o 
   6   1   2      504.77      495.26     11.67 o 
   7   1   2       54.80       59.86      2.95 o 
   8   1   2      360.25      386.63     10.17 o 
   9   1   2        1.30        1.43      2.20 o 
  10   1   2        2.87        0.82      2.64 o 
  -9   2   2        8.37        8.63      3.84 o 
  -8   2   2       49.37       46.86      3.17 o 
  -7   2   2       62.49       62.03      3.57 o 
  -6   2   2      873.35      889.94      8.47 o 
  -5   2   2      224.85      223.65      5.74 o 
  -4   2   2       97.89      106.83      2.74 o 
  -3   2   2      714.79      774.97     11.30 o 
  -2   2   2     3729.45     3881.85     54.28 o 
  -1   2   2     7273.15     7352.38    114.51 o 
   0   2   2    18390.84    17719.20     84.34 o 
   1   2   2     7291.91     7348.15     37.25 o 
   2   2   2     3698.02     3757.39     33.20 o 
   3   2   2      714.37      765.39      7.90 o 
   4   2   2       99.74      104.68      2.06 o 
   5   2   2      227.77      215.16      5.34 o 
   6   2   2      878.90      873.22     16.76 o 
   7   2   2       60.76       60.46      3.04 o 
   8   2   2       49.91       47.57      3.11 o 
   9   2   2        8.10        9.47      3.88 o 
  -9   3   2       22.27       20.00      3.14 o 
  -8   3   2      115.85      109.41      5.01 o 
  -7   3   2      134.52      131.05      3.97 o 
  -6   3   2      210.68      200.37      4.38 o 
  -5   3   2        6.76        4.35      1.25 o 
  -4   3   2      138.82      142.31      2.83 o 
  -3   3   2     1039.63     1040.03      6.24 o 
  -2   3   2      516.00      552.93      6.79 o 
  -1   3   2     1275.11     1209.88      8.10 o 
   0   3   2     2425.64     2413.81      8.16 o 
   1   3   2     1289.58     1235.15     11.67 o 
   2   3   2      525.42      551.12      6.87 o 
   3   3   2     1036.07      994.46     19.39 o 
   4   3   2      136.03      147.33      4.31 o 
   5   3   2        7.23        7.50      1.42 o 
   6   3   2      210.02      195.98      7.68 o 
   7   3   2      137.26      131.93      5.65 o 
   8   3   2      115.49      113.00      4.93 o 
   9   3   2       22.26       16.99      2.98 o 
  -9   4   2        9.27        7.81      2.63 o 
  -8   4   2       21.90       15.35      2.82 o 
  -7   4   2       44.05       43.68      5.00 o 
  -6   4   2      161.69      123.58     31.59 o 
  -5   4   2      395.99      379.96     13.46 o 
  -4   4   2      802.08      808.40     22.32 o 
  -3   4   2        2.05        1.54      0.80 o 
  -2   4   2     4181.74     4020.49     36.14 o 
  -1   4   2       98.69       94.19      1.31 o 
   0   4   2     2358.57     2421.21     11.87 o 
   1   4   2       92.51       89.46      2.15 o 
   2   4   2     4199.31     3979.84     39.62 o 
   3   4   2        2.32        2.43      0.83 o 
   4   4   2      796.78      804.70      6.33 o 
   5   4   2      397.44      372.80      6.30 o 
   6   4   2      156.15      137.21      4.85 o 
   7   4   2       43.79       44.04      3.67 o 
   8   4   2       21.01       17.47      2.94 o 
   9   4   2        9.18       10.08      2.79 o 
  -9   5   2        3.73        0.50      2.31 o 
  -8   5   2        7.15        6.99      2.39 o 
  -7   5   2       12.26       10.61      2.47 o 
  -6   5   2      165.93      157.30      5.35 o 
  -5   5   2      116.52      112.57      3.76 o 
  -4   5   2      104.34      116.67      3.68 o 
  -3   5   2     1133.77     1144.11      6.77 o 
  -2   5   2     1836.73     1877.89     28.01 o 
  -1   5   2       26.63       20.17      0.96 o 
   0   5   2        1.83        1.32      0.50 o 
   1   5   2       29.23       26.61      3.44 o 
   2   5   2     1828.63     1823.89     15.60 o 
   3   5   2     1123.25     1101.32      9.22 o 
   4   5   2      103.22      112.98      5.80 o 
   5   5   2      119.41      112.15      3.79 o 
   6   5   2      164.82      160.93      7.47 o 
   7   5   2       12.44        9.32      2.42 o 
   8   5   2        7.07        4.43      2.44 o 
   9   5   2        3.51       -1.33      2.57 o 
  -9   6   2        5.49        2.62      2.66 o 
  -8   6   2        8.01        9.08      2.78 o 
  -7   6   2       20.17       23.75      3.16 o 
  -6   6   2      160.31      153.66      9.62 o 
  -5   6   2      180.85      170.44      4.45 o 
  -4   6   2      420.33      433.63      7.53 o 
  -3   6   2       17.15       16.42      1.85 o 
  -2   6   2     2962.12     2821.84     32.64 o 
  -1   6   2       28.24       38.94      2.37 o 
   0   6   2       77.71       80.45      4.87 o 
   1   6   2       29.26       37.30      1.53 o 
   2   6   2     2968.84     2852.34     38.38 o 
   3   6   2       18.32       13.72      1.74 o 
   4   6   2      417.94      421.75      6.11 o 
   5   6   2      183.17      172.70      5.66 o 
   6   6   2      157.79      151.06      6.78 o 
   7   6   2       20.49       28.23      6.04 o 
   8   6   2        8.41       11.28      2.90 o 
   9   6   2        5.47        7.95      2.87 o 
  -8   7   2        7.91        6.55      2.82 o 
  -7   7   2        1.07        1.82      2.30 o 
  -6   7   2       24.33       27.53      2.73 o 
  -5   7   2       31.39       38.84      3.72 o 
  -4   7   2      165.41      163.16      5.08 o 
  -3   7   2       11.01        8.84      1.68 o 
  -2   7   2      524.35      548.92      6.27 o 
  -1   7   2      514.36      481.66      4.52 o 
   0   7   2        3.19        1.27      0.61 o 
   1   7   2      518.27      477.42      4.07 o 
   2   7   2      522.65      547.68      7.45 o 
   3   7   2       10.62       12.41      1.86 o 
   4   7   2      167.21      168.82      4.34 o 
   5   7   2       33.31       33.22      2.85 o 
   6   7   2       25.33       27.04      2.68 o 
   7   7   2        0.96        1.29      1.97 o 
   8   7   2        7.68        5.11      2.77 o 
  -8   8   2        5.82        4.26      2.86 o 
  -7   8   2        8.63        8.14      2.33 o 
  -6   8   2       94.05       83.90      4.55 o 
  -5   8   2        8.91        6.24      1.98 o 
  -4   8   2      264.18      280.87      5.54 o 
  -3   8   2       69.59       77.19      3.25 o 
  -2   8   2      416.69      415.85      5.74 o 
  -1   8   2      106.38      106.95      2.58 o 
   0   8   2      314.82      299.93      4.18 o 
   1   8   2      103.42      101.40      2.32 o 
   2   8   2      418.59      425.68      8.99 o 
   3   8   2       69.81       79.59      3.27 o 
   4   8   2      264.42      284.94      7.89 o 
   5   8   2        8.64        5.30      1.94 o 
   6   8   2       92.32       83.72      4.03 o 
   7   8   2        9.09        7.31      2.31 o 
   8   8   2        5.51        5.28      2.96 o 
  -7   9   2       21.66       19.50      3.00 o 
  -6   9   2       20.26       21.11      2.72 o 
  -5   9   2        1.66        1.36      1.80 o 
  -4   9   2        3.14        3.62      1.73 o 
  -3   9   2       29.80       29.03      2.42 o 
  -2   9   2       93.67       91.55      3.36 o 
  -1   9   2       38.64       45.70      2.84 o 
   0   9   2      281.77      285.86      5.67 o 
   1   9   2       40.96       40.88      2.81 o 
   2   9   2       96.17       91.33      2.96 o 
   3   9   2       29.05       28.51      2.42 o 
   4   9   2        3.42        4.85      1.83 o 
   5   9   2        1.43        2.22      1.88 o 
   6   9   2       19.63       21.64      2.78 o 
   7   9   2       21.92       24.99      3.06 o 
  -7  10   2       11.10        8.41      2.67 o 
  -6  10   2       11.43       12.97      2.63 o 
  -5  10   2       47.57       45.33      5.48 o 
  -4  10   2       38.88       43.98      4.04 o 
  -3  10   2      166.02      157.77     16.30 o 
  -2  10   2        4.35        3.12      2.22 o 
  -1  10   2      241.57      224.15      9.18 o 
   0  10   2      161.16      143.24      4.28 o 
   1  10   2      240.22      223.35      5.15 o 
   2  10   2        4.49        3.08      1.78 o 
   3  10   2      164.21      162.66      4.77 o 
   4  10   2       40.00       41.73      3.18 o 
   5  10   2       48.20       50.49      3.43 o 
   6  10   2       11.52       13.16      2.62 o 
   7  10   2       10.62       12.73      4.57 o 
  -6  11   2       15.81       15.13      2.90 o 
  -5  11   2        7.46        5.27      3.10 o 
  -4  11   2        6.18        5.76      2.85 o 
  -3  11   2       36.06       37.44      3.89 o 
  -2  11   2        3.34        3.24      1.80 o 
  -1  11   2       13.32       10.44      2.11 o 
   0  11   2       39.92       44.59      3.96 o 
   1  11   2       13.17       10.28      2.07 o 
   2  11   2        3.67        2.10      1.78 o 
   3  11   2       36.82       34.16      3.00 o 
   4  11   2        5.92        0.77      1.97 o 
   5  11   2        7.50        6.19      3.11 o 
   6  11   2       15.56       15.73      2.93 o 
  -5  12   2        2.79       -1.89      3.00 o 
  -4  12   2        1.02        2.00      2.79 o 
  -3  12   2       24.30       30.46      3.25 o 
  -2  12   2       10.20       16.35      2.51 o 
  -1  12   2        7.62        8.12      2.60 o 
   0  12   2        0.49       -1.54      1.96 o 
   1  12   2        7.75       12.04      2.87 o 
   2  12   2        9.92       12.98      2.29 o 
   3  12   2       24.38       26.30      3.01 o 
   4  12   2        1.03        1.88      2.16 o 
   5  12   2        2.79        1.51      2.28 o 
  -3  13   2       17.77       15.07      2.74 o 
  -2  13   2        2.40        5.04      2.70 o 
  -1  13   2        5.08        3.54      2.40 o 
   0  13   2        0.01       -2.13      2.18 o 
   1  13   2        5.14        2.83      2.26 o 
   2  13   2        2.61        3.09      2.66 o 
   3  13   2       17.71       16.83      2.80 o 
  -1  14   2        4.84        6.66      3.08 o 
   0  14   2        5.29        0.32      2.60 o 
   1  14   2        4.78        2.81      2.58 o 
   1   0   3      705.33      686.53     27.85 o 
   2   0   3     1387.12     1419.46     14.02 o 
   3   0   3     1653.28     1599.32      7.61 o 
   4   0   3       30.06       28.89      1.50 o 
   5   0   3      634.48      636.25      6.00 o 
   6   0   3       93.73      104.71      2.80 o 
   7   0   3       12.96       10.22      1.42 o 
   8   0   3      142.48      140.36      5.53 o 
   9   0   3        0.01       -0.09      2.24 o 
  10   0   3      110.10      104.02      5.73 o 
  -9   1   3       27.51       30.04      3.55 o 
  -8   1   3      309.34      305.25      6.86 o 
  -7   1   3       98.65       90.34      5.05 o 
  -6   1   3        1.82       -0.95      1.10 o 
  -5   1   3      810.87      801.69      6.38 o 
  -4   1   3        5.11        9.82      3.99 o 
  -3   1   3     1813.32     1986.11     25.52 o 
  -2   1   3      719.74      677.59      8.22 o 
  -1   1   3    10131.34    10023.83    153.88 o 
   0   1   3       39.79       29.20      1.18 o 
   1   1   3    10067.58    10152.68    137.55 o 
   2   1   3      721.03      673.69      4.83 o 
   3   1   3     1829.13     1964.30     22.43 o 
   4   1   3        4.96       16.80      9.64 o 
   5   1   3      811.45      801.97     12.54 o 
   6   1   3        1.91        0.05      1.03 o 
   7   1   3       99.22       92.19      4.07 o 
   8   1   3      310.73      325.72      7.85 o 
   9   1   3       26.15       27.40      3.46 o 
  -9   2   3        3.66        7.70      3.69 o 
  -8   2   3      110.17      109.14      3.99 o 
  -7   2   3       24.82       19.68      2.16 o 
  -6   2   3       53.76       60.13      3.70 o 
  -5   2   3      132.23      130.86      3.00 o 
  -4   2   3      501.07      489.15      6.62 o 
  -3   2   3      983.51     1016.98     15.74 o 
  -2   2   3     5247.03     5211.81     55.38 o 
  -1   2   3     5652.16     5566.46     23.81 o 
   0   2   3     4983.88     5029.66     23.72 o 
   1   2   3     5638.74     5491.39     38.62 o 
   2   2   3     5233.68     4944.93    176.09 o 
   3   2   3      967.96      980.69     11.70 o 
   4   2   3      495.96      472.63      4.30 o 
   5   2   3      131.39      126.74      2.58 o 
   6   2   3       53.15       56.62      2.91 o 
   7   2   3       24.42       19.61      3.09 o 
   8   2   3      110.18      102.56      5.05 o 
   9   2   3        3.38        7.02      3.55 o 
  -9   3   3        1.35        1.26      3.03 o 
  -8   3   3       42.95       47.05      3.90 o 
  -7   3   3       54.65       52.54      2.99 o 
  -6   3   3       80.18       77.98      3.27 o 
  -5   3   3      348.07      328.07     11.99 o 
  -4   3   3     1368.76     1408.52      9.44 o 
  -3   3   3      909.57      856.33      7.62 o 
  -2   3   3      121.08      128.04      4.92 o 
  -1   3   3      552.53      541.59      6.58 o 
   0   3   3        1.19        2.85      0.46 o 
   1   3   3      543.33      553.67      8.51 o 
   2   3   3      116.23      137.43      2.25 o 
   3   3   3      911.08      859.38     13.55 o 
   4   3   3     1360.42     1397.52     21.98 o 
   5   3   3      349.67      319.13     12.69 o 
   6   3   3       78.86       73.85      4.54 o 
   7   3   3       55.87       56.05      3.06 o 
   8   3   3       43.92       45.37      3.77 o 
   9   3   3        1.47       -0.78      2.09 o 
  -9   4   3       14.49       12.07      2.95 o 
  -8   4   3        8.84       10.69      2.62 o 
  -7   4   3       45.78       46.82      3.67 o 
  -6   4   3      152.07      138.42     28.31 o 
  -5   4   3      520.19      534.91     10.12 o 
  -4   4   3      750.63      654.88     19.08 o 
  -3   4   3      674.76      682.09     11.23 o 
  -2   4   3      205.85      263.40      2.84 o 
  -1   4   3      239.75      243.13      2.22 o 
   0   4   3     1165.75     1241.43      8.30 o 
   1   4   3      240.67      243.93      3.23 o 
   2   4   3      196.22      262.27      3.97 o 
   3   4   3      678.11      665.87      6.19 o 
   4   4   3      757.70      664.55     13.72 o 
   5   4   3      516.35      519.35      5.78 o 
   6   4   3      151.57      156.17      5.17 o 
   7   4   3       45.99       48.18      3.74 o 
   8   4   3        8.57        5.85      2.34 o 
   9   4   3       15.08       14.39      2.97 o 
  -9   5   3       21.07       22.18      3.46 o 
  -8   5   3       53.85       54.01      4.14 o 
  -7   5   3      146.71      146.73     11.33 o 
  -6   5   3      188.57      170.24      5.55 o 
  -5   5   3      136.83      138.64      6.36 o 
  -4   5   3      249.77      219.38      4.55 o 
  -3   5   3     1975.46     1986.79     15.93 o 
  -2   5   3      353.37      376.05      2.73 o 
  -1   5   3      539.42      551.79      6.63 o 
   0   5   3     1312.82     1365.22      7.70 o 
   1   5   3      532.18      547.23     11.46 o 
   2   5   3      351.10      370.50      4.62 o 
   3   5   3     1973.02     1940.36     24.30 o 
   4   5   3      252.08      219.71      3.43 o 
   5   5   3      136.83      144.57      4.10 o 
   6   5   3      190.41      174.04      4.64 o 
   7   5   3      146.87      140.00      5.35 o 
   8   5   3       53.13       48.25      4.02 o 
   9   5   3       21.07       15.01      3.03 o 
  -9   6   3        7.90        8.16      2.85 o 
  -8   6   3        5.83        5.12      2.72 o 
  -7   6   3       76.55       79.83      4.57 o 
  -6   6   3       70.99       69.79      4.14 o 
  -5   6   3        6.18        7.03      1.94 o 
  -4   6   3      445.46      405.98      7.27 o 
  -3   6   3     1567.30     1637.90     10.95 o 
  -2   6   3       82.23       81.42      2.63 o 
  -1   6   3     1323.92     1436.75      5.57 o 
   0   6   3      391.90      441.54      5.64 o 
   1   6   3     1325.70     1427.45     28.65 o 
   2   6   3       79.26       79.44      2.44 o 
   3   6   3     1581.44     1635.41     12.47 o 
   4   6   3      439.84      392.09      5.93 o 
   5   6   3        5.61       16.28      7.54 o 
   6   6   3       70.83       77.54      3.61 o 
   7   6   3       77.34       77.32      4.56 o 
   8   6   3        6.36        5.65      4.44 o 
   9   6   3        8.28        4.34      2.77 o 
  -8   7   3       67.65       65.28      5.67 o 
  -7   7   3       42.81       43.68      3.85 o 
  -6   7   3       38.81       37.43      2.96 o 
  -5   7   3       71.89       72.61      3.52 o 
  -4   7   3      158.74      165.32      4.45 o 
  -3   7   3      761.28      683.12     57.12 o 
  -2   7   3      149.21      171.89      3.79 o 
  -1   7   3      370.15      364.49      3.12 o 
   0   7   3      149.21      161.00      2.17 o 
   1   7   3      364.92      352.90      7.28 o 
   2   7   3      150.82      170.10      3.81 o 
   3   7   3      760.97      715.79      7.65 o 
   4   7   3      157.76      165.38      4.36 o 
   5   7   3       71.88       66.83      3.35 o 
   6   7   3       39.13       44.47      3.21 o 
   7   7   3       42.35       38.36      3.15 o 
   8   7   3       66.94       61.66      4.70 o 
  -8   8   3        3.01        0.23      2.60 o 
  -7   8   3        2.79        2.74      3.62 o 
  -6   8   3       46.83       47.35      4.04 o 
  -5   8   3       15.36       15.31      2.30 o 
  -4   8   3      225.54      227.49      5.17 o 
  -3   8   3       37.65       40.71      2.70 o 
  -2   8   3      232.40      252.52      4.70 o 
  -1   8   3      100.96      110.50      2.71 o 
   0   8   3       39.56       37.12      3.00 o 
   1   8   3       98.97      108.32      3.59 o 
   2   8   3      230.79      247.27      4.06 o 
   3   8   3       39.35       38.76      2.58 o 
   4   8   3      226.08      224.63      5.03 o 
   5   8   3       16.08       16.02      3.91 o 
   6   8   3       47.29       49.06      3.36 o 
   7   8   3        2.48        0.51      1.93 o 
   8   8   3        3.15        6.04      3.00 o 
  -7   9   3       24.05       22.09      3.02 o 
  -6   9   3       43.29       41.16      3.30 o 
  -5   9   3       65.59       68.50      3.78 o 
  -4   9   3       78.69       66.83      3.49 o 
  -3   9   3       32.87       30.16      2.44 o 
  -2   9   3      175.07      191.41      4.36 o 
  -1   9   3      157.53      162.87      6.56 o 
   0   9   3       84.09       91.43      2.97 o 
   1   9   3      160.25      166.24      4.29 o 
   2   9   3      175.46      195.48      3.85 o 
   3   9   3       34.42       32.56      2.26 o 
   4   9   3       77.84       65.61      3.47 o 
   5   9   3       63.78       68.39      3.61 o 
   6   9   3       44.65       40.93      4.69 o 
   7   9   3       24.10       29.21      3.24 o 
  -7  10   3       19.26       16.93      2.93 o 
  -6  10   3       39.40       37.43      3.48 o 
  -5  10   3       25.89       26.87      2.89 o 
  -4  10   3      164.86      163.13      5.40 o 
  -3  10   3       24.89       29.56      4.51 o 
  -2  10   3      256.11      253.65     11.09 o 
  -1  10   3      427.77      409.89     10.69 o 
   0  10   3       33.99       31.58      2.62 o 
   1  10   3      426.37      400.73      9.22 o 
   2  10   3      254.18      248.73      5.46 o 
   3  10   3       24.03       25.79      2.71 o 
   4  10   3      165.56      164.51      7.04 o 
   5  10   3       26.22       28.82      2.94 o 
   6  10   3       40.13       38.67      3.48 o 
   7  10   3       18.90       13.02      2.87 o 
  -6  11   3       16.32       19.85      3.01 o 
  -5  11   3       43.46       51.78      6.16 o 
  -4  11   3        1.26       -2.17      2.17 o 
  -3  11   3        7.20        5.78      2.95 o 
  -2  11   3       38.08       49.61      3.49 o 
  -1  11   3        5.13        8.09      2.73 o 
   0  11   3       13.09       10.93      2.60 o 
   1  11   3        5.00        3.00      1.80 o 
   2  11   3       37.88       44.33      3.74 o 
   3  11   3        6.63        6.90      2.09 o 
   4  11   3        1.14        2.30      1.88 o 
   5  11   3       42.75       43.49      4.55 o 
   6  11   3       16.44       22.62      3.12 o 
  -5  12   3        8.96        9.97      3.46 o 
  -4  12   3       13.71       10.61      3.90 o 
  -3  12   3        7.91        8.55      2.28 o 
  -2  12   3       22.21       13.37      2.36 o 
  -1  12   3       27.42       27.22      3.62 o 
   0  12   3       23.21       21.70      3.42 o 
   1  12   3       27.65       26.52      3.30 o 
   2  12   3       21.79       18.86      2.56 o 
   3  12   3        7.69        6.74      2.25 o 
   4  12   3       13.63       12.55      2.76 o 
   5  12   3        9.01       10.90      2.73 o 
  -3  13   3       19.91       20.15      2.98 o 
  -2  13   3       16.48       11.57      3.54 o 
  -1  13   3       11.45       14.13      3.31 o 
   0  13   3        2.87        2.40      2.44 o 
   1  13   3       11.51        7.58      2.65 o 
   2  13   3       16.79       13.02      3.06 o 
   3  13   3       19.84       24.43      3.04 o 
   0  14   3        0.15       -1.41      3.23 o 
   0   0   4     1006.11      822.28      5.96 o 
   1   0   4     5393.71     5524.46     20.78 o 
   2   0   4      135.15      153.71      4.47 o 
   3   0   4       10.60       10.85      0.89 o 
   4   0   4       15.41       12.15      1.04 o 
   5   0   4        2.52        0.73      0.97 o 
   6   0   4        7.14       10.25      1.37 o 
   7   0   4      146.79      162.53      3.51 o 
   8   0   4       73.94       76.42      4.66 o 
   9   0   4        1.32        4.52      2.46 o 
  -9   1   4        0.57        0.50      2.24 o 
  -8   1   4      415.29      416.82      6.73 o 
  -7   1   4       15.55       16.81      1.98 o 
  -6   1   4      791.96      797.42      6.58 o 
  -5   1   4      734.04      703.49      5.72 o 
  -4   1   4      501.88      465.20      4.17 o 
  -3   1   4     1600.24     1618.24      8.39 o 
  -2   1   4     2534.52     2400.82     36.28 o 
  -1   1   4      815.88      723.63     50.23 o 
   0   1   4    27176.21    25197.48    171.99 o 
   1   1   4      813.59      720.21     67.47 o 
   2   1   4     2553.43     2365.10     19.44 o 
   3   1   4     1597.43     1603.42     17.79 o 
   4   1   4      493.81      447.42      6.38 o 
   5   1   4      732.75      685.65      5.60 o 
   6   1   4      793.26      795.74      6.60 o 
   7   1   4       15.77       19.90      2.51 o 
   8   1   4      417.25      422.86     10.62 o 
   9   1   4        0.54       -0.63      2.14 o 
  -9   2   4       33.41       24.80      4.73 o 
  -8   2   4       29.55       34.15      2.75 o 
  -7   2   4      425.00      423.49      8.00 o 
  -6   2   4        2.25        2.39      1.35 o 
  -5   2   4      356.54      336.47      3.94 o 
  -4   2   4     1554.89     1522.97     23.89 o 
  -3   2   4     1228.93     1200.02     17.29 o 
  -2   2   4      162.94      156.28      5.30 o 
  -1   2   4     1126.08     1065.27      4.75 o 
   0   2   4     1768.17     1988.01     16.99 o 
   1   2   4     1124.94     1077.74     12.38 o 
   2   2   4      161.41      160.72      4.16 o 
   3   2   4     1233.56     1176.59     12.41 o 
   4   2   4     1548.75     1551.99     12.92 o 
   5   2   4      348.71      321.29      5.56 o 
   6   2   4        2.28        2.08      1.42 o 
   7   2   4      415.74      420.05     10.81 o 
   8   2   4       29.92       34.82      2.86 o 
   9   2   4       32.54       25.65      4.69 o 
  -9   3   4        0.89        1.93      2.32 o 
  -8   3   4       86.53       80.78      4.57 o 
  -7   3   4       45.56       51.56      3.06 o 
  -6   3   4      703.46      724.74     17.51 o 
  -5   3   4      201.25      200.81      6.84 o 
  -4   3   4      399.16      366.14      4.79 o 
  -3   3   4     1527.36     1605.54     18.18 o 
  -2   3   4     1723.32     1646.88     17.74 o 
  -1   3   4     1303.83     1347.67      8.17 o 
   0   3   4        2.71        1.07      0.47 o 
   1   3   4     1303.62     1378.62     18.34 o 
   2   3   4     1746.30     1735.48     18.79 o 
   3   3   4     1524.57     1577.60      8.12 o 
   4   3   4      396.99      355.18      3.56 o 
   5   3   4      200.14      192.32      7.15 o 
   6   3   4      708.38      701.16     12.91 o 
   7   3   4       45.83       44.60      2.91 o 
   8   3   4       85.58       85.13      4.64 o 
   9   3   4        0.80        0.21      2.22 o 
  -9   4   4        6.04        7.83      2.58 o 
  -8   4   4       19.00       19.27      2.99 o 
  -7   4   4      120.55      130.59      5.17 o 
  -6   4   4       98.92       85.96      4.39 o 
  -5   4   4      802.07      827.39     26.14 o 
  -4   4   4      508.59      504.53      9.94 o 
  -3   4   4       90.37       91.78      4.24 o 
  -2   4   4      220.87      262.44      3.71 o 
  -1   4   4       91.52      114.07      9.15 o 
   0   4   4        0.13        0.71      0.47 o 
   1   4   4       83.51       94.63      1.94 o 
   2   4   4      220.32      268.60      3.32 o 
   3   4   4       91.81       88.72      6.54 o 
   4   4   4      512.45      497.76      7.13 o 
   5   4   4      805.01      792.06      8.86 o 
   6   4   4       98.36       94.31      3.45 o 
   7   4   4      119.42      120.14      4.96 o 
   8   4   4       19.38       19.77      3.04 o 
   9   4   4        6.05        2.71      2.31 o 
  -9   5   4       15.34       12.41      3.03 o 
  -8   5   4        7.59        6.74      2.48 o 
  -7   5   4        2.31        2.42      2.14 o 
  -6   5   4      191.16      189.41     10.17 o 
  -5   5   4       13.94       13.81      2.00 o 
  -4   5   4      198.85      174.33     19.00 o 
  -3   5   4      627.88      639.05      5.22 o 
  -2   5   4       85.32       85.23      1.36 o 
  -1   5   4      852.67      834.97      3.71 o 
   0   5   4     2149.97     2365.67      8.84 o 
   1   5   4      857.23      832.49      9.34 o 
   2   5   4       90.47       89.22      2.35 o 
   3   5   4      620.53      626.23      9.24 o 
   4   5   4      197.13      188.47      3.29 o 
   5   5   4       14.44       13.99      2.46 o 
   6   5   4      194.08      197.56      4.82 o 
   7   5   4        2.29        4.88      2.30 o 
   8   5   4        8.19        5.55      2.55 o 
   9   5   4       14.95       12.89      2.97 o 
  -8   6   4       16.31       17.35      3.19 o 
  -7   6   4       84.63       82.21      6.24 o 
  -6   6   4      197.61      198.24     11.37 o 
  -5   6   4      492.92      481.61      7.07 o 
  -4   6   4     1197.92     1184.80     20.84 o 
  -3   6   4      522.79      554.29      5.20 o 
  -2   6   4     1178.25     1175.64     16.29 o 
  -1   6   4      910.41      913.70      9.33 o 
   0   6   4       61.53       64.41      1.64 o 
   1   6   4      926.98      936.63     10.53 o 
   2   6   4     1175.56     1161.37     16.87 o 
   3   6   4      525.08      534.80      6.40 o 
   4   6   4     1199.24     1187.78     21.58 o 
   5   6   4      492.59      471.53      6.92 o 
   6   6   4      197.22      189.85      9.00 o 
   7   6   4       82.50       82.00      4.06 o 
   8   6   4       16.52       15.62      3.09 o 
  -8   7   4       12.77       17.50      6.08 o 
  -7   7   4       13.02       10.71      2.62 o 
  -6   7   4        1.64        1.11      1.84 o 
  -5   7   4       17.78       20.05      2.38 o 
  -4   7   4       18.10       25.15      2.36 o 
  -3   7   4       11.15       11.42      1.76 o 
  -2   7   4      200.59      187.02      4.03 o 
  -1   7   4      173.03      175.58      2.46 o 
   0   7   4      208.66      207.34      2.94 o 
   1   7   4      170.94      169.00      2.68 o 
   2   7   4      200.98      187.38      3.38 o 
   3   7   4       11.46       11.16      1.80 o 
   4   7   4       19.01       26.11      2.33 o 
   5   7   4       17.45       11.95      2.01 o 
   6   7   4        1.46        0.88      1.83 o 
   7   7   4       13.08       13.42      2.45 o 
   8   7   4       12.74       16.05      3.20 o 
  -8   8   4        5.92        3.51      2.78 o 
  -7   8   4       15.33       13.89      2.92 o 
  -6   8   4       10.75        8.14      2.13 o 
  -5   8   4       44.83       44.12      3.62 o 
  -4   8   4       11.68       14.33      2.03 o 
  -3   8   4       23.07       24.41      2.16 o 
  -2   8   4      357.67      383.40      5.62 o 
  -1   8   4      354.37      356.25      4.30 o 
   0   8   4      417.47      401.92      5.52 o 
   1   8   4      353.28      342.36      4.20 o 
   2   8   4      353.50      373.05      4.85 o 
   3   8   4       22.78       27.36      2.30 o 
   4   8   4       11.97       17.27      2.23 o 
   5   8   4       45.43       44.65      3.11 o 
   6   8   4       10.52       10.01      2.19 o 
   7   8   4       16.02       14.25      2.96 o 
   8   8   4        5.99        8.88      3.02 o 
  -7   9   4       19.07       14.02      3.15 o 
  -6   9   4       45.41       37.68      3.23 o 
  -5   9   4       20.74       20.42      3.87 o 
  -4   9   4        0.66       -0.13      1.56 o 
  -3   9   4      206.74      209.18      5.85 o 
  -2   9   4      167.27      180.20      4.59 o 
  -1   9   4      144.52      128.03      7.88 o 
   0   9   4      346.00      367.93      9.67 o 
   1   9   4      144.00      124.04      3.92 o 
   2   9   4      168.42      180.58      5.20 o 
   3   9   4      205.45      197.94      4.10 o 
   4   9   4        0.70        1.02      1.67 o 
   5   9   4       20.69       23.17      2.69 o 
   6   9   4       44.55       42.66      3.36 o 
   7   9   4       19.17       13.95      4.82 o 
  -6  10   4        1.08        0.88      2.17 o 
  -5  10   4        4.78        5.85      2.20 o 
  -4  10   4       27.27       24.44      4.08 o 
  -3  10   4       32.07       37.15      3.80 o 
  -2  10   4       43.08       39.09      3.56 o 
  -1  10   4       66.39       58.70      3.42 o 
   0  10   4       15.07       10.01      1.95 o 
   1  10   4       67.25       63.02      5.00 o 
   2  10   4       44.18       41.94      3.01 o 
   3  10   4       31.97       33.10      2.78 o 
   4  10   4       28.61       25.55      2.22 o 
   5  10   4        5.21        7.59      2.25 o 
   6  10   4        1.06        0.71      2.17 o 
  -6  11   4       10.09       11.33      4.90 o 
  -5  11   4        2.55        1.66      2.77 o 
  -4  11   4       14.12       11.60      3.20 o 
  -3  11   4       52.49       51.23      4.58 o 
  -2  11   4        2.40        1.43      1.75 o 
  -1  11   4       16.04       14.36      2.27 o 
   0  11   4       49.85       39.64      3.75 o 
   1  11   4       16.27       13.57      2.16 o 
   2  11   4        2.58        1.23      1.78 o 
   3  11   4       53.38       60.26      3.60 o 
   4  11   4       13.81        9.79      2.52 o 
   5  11   4        2.61        0.21      2.92 o 
   6  11   4       10.11        9.00      2.61 o 
  -5  12   4       12.27       12.11      4.60 o 
  -4  12   4       20.39       24.12      3.90 o 
  -3  12   4       12.25       14.23      3.27 o 
  -2  12   4        5.21        2.62      1.92 o 
  -1  12   4        9.58       12.84      3.10 o 
   0  12   4        1.06       -0.24      2.39 o 
   1  12   4        9.19        7.62      2.53 o 
   2  12   4        5.10        2.30      1.77 o 
   3  12   4       12.21       15.35      2.52 o 
   4  12   4       20.24       18.94      4.36 o 
   5  12   4       12.07       12.62      3.68 o 
  -3  13   4       27.21       30.42      3.36 o 
  -2  13   4        4.80        3.84      2.75 o 
  -1  13   4        2.45        1.36      2.53 o 
   0  13   4        0.01       -2.10      2.10 o 
   1  13   4        2.46        2.67      2.33 o 
   2  13   4        4.92       -0.77      2.32 o 
   3  13   4       27.41       32.55      3.21 o 
   1   0   5      176.62      193.21      2.58 o 
   2   0   5     2293.93     2227.82     29.52 o 
   3   0   5       16.69       14.13      0.98 o 
   4   0   5      779.41      813.93      5.81 o 
   5   0   5     1704.46     1664.10     16.44 o 
   6   0   5      105.76      105.09      2.91 o 
   7   0   5      142.31      134.67      3.81 o 
   8   0   5      368.57      370.20     15.91 o 
   9   0   5        4.98        0.77      2.26 o 
  -9   1   5       38.46       40.39      3.89 o 
  -8   1   5       60.91       67.67      3.84 o 
  -7   1   5       55.51       54.23      3.07 o 
  -6   1   5       63.96       73.71      2.63 o 
  -5   1   5      224.47      213.59      3.54 o 
  -4   1   5      676.51      644.75     14.72 o 
  -3   1   5       30.98       32.73      1.67 o 
  -2   1   5     1990.04     1948.18     16.46 o 
  -1   1   5     1469.66     1403.85     12.84 o 
   0   1   5       11.25       12.77      0.83 o 
   1   1   5     1478.25     1466.23     24.00 o 
   2   1   5     2001.20     1916.26     16.81 o 
   3   1   5       25.95       25.77      1.37 o 
   4   1   5      681.50      664.81      5.21 o 
   5   1   5      220.15      210.14      3.34 o 
   6   1   5       64.41       69.82      2.65 o 
   7   1   5       56.91       55.84      3.04 o 
   8   1   5       61.07       68.84      4.51 o 
   9   1   5       37.17       44.16      3.92 o 
  -9   2   5       23.15       24.24      4.76 o 
  -8   2   5       55.45       54.35      3.34 o 
  -7   2   5       62.89       57.89      3.22 o 
  -6   2   5      162.35      163.42      4.16 o 
  -5   2   5      243.91      248.12      3.94 o 
  -4   2   5      486.11      464.45      6.51 o 
  -3   2   5      211.46      209.80      2.71 o 
  -2   2   5      181.47      147.25     12.80 o 
  -1   2   5      380.67      374.77     10.23 o 
   0   2   5        3.70        6.39      1.05 o 
   1   2   5      384.10      370.10      3.79 o 
   2   2   5      174.76      165.51      2.30 o 
   3   2   5      215.73      210.55      2.87 o 
   4   2   5      501.20      486.89      5.50 o 
   5   2   5      242.53      239.06      4.24 o 
   6   2   5      162.57      155.72      3.29 o 
   7   2   5       62.23       56.88      3.19 o 
   8   2   5       56.91       52.69      3.29 o 
   9   2   5       23.07       21.49      4.34 o 
  -9   3   5       51.63       54.04      4.44 o 
  -8   3   5        6.61        5.37      2.33 o 
  -7   3   5      183.63      189.40      4.75 o 
  -6   3   5      109.71      104.32      3.68 o 
  -5   3   5      186.72      191.86     12.75 o 
  -4   3   5      101.53      106.55      2.96 o 
  -3   3   5      903.84      879.10      6.84 o 
  -2   3   5      223.24      193.33      3.61 o 
  -1   3   5      469.83      464.34      6.38 o 
   0   3   5      315.15      355.66      4.50 o 
   1   3   5      479.35      458.20      6.11 o 
   2   3   5      224.18      205.17      2.98 o 
   3   3   5      891.49      856.98      7.25 o 
   4   3   5      103.30      102.29      4.59 o 
   5   3   5      187.51      185.02      3.84 o 
   6   3   5      109.06      101.38      3.59 o 
   7   3   5      184.32      190.65      4.66 o 
   8   3   5        6.81        7.05      2.42 o 
   9   3   5       51.54       48.40      5.72 o 
  -9   4   5        5.82        3.39      2.51 o 
  -8   4   5       64.76       66.05      4.46 o 
  -7   4   5       11.37        7.06      2.29 o 
  -6   4   5      139.24      150.61      5.25 o 
  -5   4   5       86.34       78.47      3.20 o 
  -4   4   5     1016.19     1017.28      8.42 o 
  -3   4   5      276.69      268.61      5.03 o 
  -2   4   5      242.58      214.15      8.66 o 
  -1   4   5      508.33      537.42      5.55 o 
   0   4   5     1166.45     1344.61     12.11 o 
   1   4   5      508.30      537.37      6.85 o 
   2   4   5      252.66      226.54      3.59 o 
   3   4   5      279.82      253.46     16.29 o 
   4   4   5     1021.83     1001.23     17.43 o 
   5   4   5       85.49       79.28      3.07 o 
   6   4   5      137.60      142.02      4.77 o 
   7   4   5       11.63        6.34      4.49 o 
   8   4   5       66.04       64.60      4.38 o 
   9   4   5        5.70        4.30      2.52 o 
  -9   5   5        7.16        5.56      2.83 o 
  -8   5   5       42.04       37.56      3.69 o 
  -7   5   5       25.87       28.22      3.25 o 
  -6   5   5      135.76      116.01      4.98 o 
  -5   5   5      306.86      320.08      8.08 o 
  -4   5   5      158.12      152.03     14.00 o 
  -3   5   5     1747.50     1764.26     22.05 o 
  -2   5   5       35.96       32.30      1.13 o 
  -1   5   5      396.84      405.03      4.01 o 
   0   5   5       50.85       55.37      1.54 o 
   1   5   5      390.55      402.01      4.20 o 
   2   5   5       35.06       31.94      1.43 o 
   3   5   5     1748.65     1782.24     15.87 o 
   4   5   5      160.11      157.07      3.15 o 
   5   5   5      305.03      324.68      5.63 o 
   6   5   5      136.77      123.55      4.08 o 
   7   5   5       26.59       25.64      3.19 o 
   8   5   5       42.45       43.71      4.00 o 
   9   5   5        6.93        7.18      2.63 o 
  -8   6   5       12.74       11.96      2.80 o 
  -7   6   5       27.01       33.76      5.61 o 
  -6   6   5       25.42       29.05      3.26 o 
  -5   6   5      176.04      167.62      4.61 o 
  -4   6   5      330.30      300.85      9.83 o 
  -3   6   5       35.16       36.60      2.55 o 
  -2   6   5      227.74      254.90      3.26 o 
  -1   6   5       64.52       76.62      1.51 o 
   0   6   5      511.85      524.33      4.69 o 
   1   6   5       63.91       76.48      1.96 o 
   2   6   5      218.82      244.41      3.13 o 
   3   6   5       34.21       37.05      2.51 o 
   4   6   5      330.13      298.19      8.39 o 
   5   6   5      179.09      176.97      4.64 o 
   6   6   5       25.59       29.35      4.14 o 
   7   6   5       27.07       29.01      2.84 o 
   8   6   5       13.12       12.29      2.88 o 
  -8   7   5       13.19       10.46      4.04 o 
  -7   7   5       18.00       17.66      4.76 o 
  -6   7   5       43.51       39.89      3.55 o 
  -5   7   5      229.19      216.49      5.22 o 
  -4   7   5        5.68        6.16      1.78 o 
  -3   7   5      576.77      592.20      7.23 o 
  -2   7   5      345.87      332.28      6.59 o 
  -1   7   5       94.02      103.00      2.15 o 
   0   7   5       91.85      103.72      2.14 o 
   1   7   5       95.86      108.28      2.35 o 
   2   7   5      344.09      325.23      4.35 o 
   3   7   5      571.19      580.65     10.47 o 
   4   7   5        5.86        7.01      1.87 o 
   5   7   5      224.71      190.51     15.24 o 
   6   7   5       43.39       46.78      3.28 o 
   7   7   5       18.42       15.36      2.95 o 
   8   7   5       13.32       11.86      3.11 o 
  -8   8   5        6.02       -1.36      2.74 o 
  -7   8   5       19.72       20.87      4.42 o 
  -6   8   5        1.58       -2.07      2.07 o 
  -5   8   5       25.45       23.30      2.89 o 
  -4   8   5       14.37       14.29      2.03 o 
  -3   8   5        5.89        3.81      1.61 o 
  -2   8   5       85.40      101.03      3.46 o 
  -1   8   5      316.83      317.29      4.20 o 
   0   8   5     1265.19     1275.96     13.58 o 
   1   8   5      317.79      318.80      3.93 o 
   2   8   5       83.24       97.24      2.90 o 
   3   8   5        6.04        3.40      1.35 o 
   4   8   5       15.89       14.97      2.12 o 
   5   8   5       26.07       25.41      2.53 o 
   6   8   5        1.64        2.00      1.89 o 
   7   8   5       19.36       22.50      2.95 o 
   8   8   5        5.89        3.75      3.56 o 
  -7   9   5        0.76        0.11      2.31 o 
  -6   9   5       18.38       22.88      2.85 o 
  -5   9   5       29.06       26.73      2.83 o 
  -4   9   5       19.68       18.63      2.37 o 
  -3   9   5      230.13      235.27      5.17 o 
  -2   9   5       21.30       18.08      2.07 o 
  -1   9   5      181.59      180.33     13.60 o 
   0   9   5       10.57        6.13      1.48 o 
   1   9   5      183.74      180.04      4.44 o 
   2   9   5       22.41       18.53      1.79 o 
   3   9   5      229.92      233.14      8.15 o 
   4   9   5       20.20       19.29      1.99 o 
   5   9   5       28.28       25.84      2.78 o 
   6   9   5       19.27       23.49      2.90 o 
   7   9   5        0.68       -2.01      2.01 o 
  -6  10   5       11.93       14.10      2.64 o 
  -5  10   5       50.70       50.29      3.43 o 
  -4  10   5       11.54       14.86      2.41 o 
  -3  10   5       44.26       41.80      3.87 o 
  -2  10   5      102.68      113.22      5.46 o 
  -1  10   5      223.93      218.01      5.22 o 
   0  10   5       21.69       16.78      2.21 o 
   1  10   5      222.50      224.35      5.14 o 
   2  10   5      102.73      107.59      4.03 o 
   3  10   5       43.91       45.23      3.07 o 
   4  10   5       10.80       14.59      1.97 o 
   5  10   5       50.64       56.44      3.56 o 
   6  10   5       12.08       11.32      2.55 o 
  -5  11   5       30.90       30.06      4.06 o 
  -4  11   5        5.18        4.96      2.83 o 
  -3  11   5       26.49       35.40      3.96 o 
  -2  11   5       62.91       79.40      6.27 o 
  -1  11   5       47.77       45.99      3.19 o 
   0  11   5       66.65       71.12      4.48 o 
   1  11   5       47.53       43.33      3.03 o 
   2  11   5       63.26       70.23      3.62 o 
   3  11   5       26.27       31.46      2.91 o 
   4  11   5        5.37        6.31      2.05 o 
   5  11   5       30.50       30.75      4.05 o 
  -4  12   5        0.55        1.43      2.82 o 
  -3  12   5        4.11        0.21      2.55 o 
  -2  12   5        9.54        8.02      2.32 o 
  -1  12   5       32.53       31.92      3.73 o 
   0  12   5       17.45       11.50      2.81 o 
   1  12   5       32.71       39.39      3.82 o 
   2  12   5        9.32        7.32      2.12 o 
   3  12   5        4.09        2.10      1.94 o 
   4  12   5        0.67        0.86      2.65 o 
  -3  13   5       21.07       26.37      3.22 o 
  -2  13   5        0.96        1.94      2.80 o 
  -1  13   5        9.49        7.45      2.62 o 
   0  13   5        3.32        4.24      2.59 o 
   1  13   5        9.74        5.31      2.79 o 
   2  13   5        1.02       -0.60      1.91 o 
   3  13   5       21.00       26.90      3.10 o 
   0   0   6     3854.12     3582.69     38.41 o 
   1   0   6     1047.99     1011.15      9.61 o 
   2   0   6     3769.01     3811.29     55.20 o 
   3   0   6       29.73       29.88      1.87 o 
   4   0   6      206.57      189.00      4.99 o 
   5   0   6       77.10       73.18      2.39 o 
   6   0   6      727.27      736.97      6.61 o 
   7   0   6      149.96      165.83      4.75 o 
   8   0   6      171.94      168.91      6.15 o 
   9   0   6       20.88       27.48      3.57 o 
  -9   1   6        8.77       10.98      2.72 o 
  -8   1   6       89.09       89.86      3.84 o 
  -7   1   6       78.35       80.92      3.48 o 
  -6   1   6      541.22      573.47      5.82 o 
  -5   1   6      181.23      180.86      3.26 o 
  -4   1   6      298.37      284.47      3.98 o 
  -3   1   6      274.79      254.18      3.16 o 
  -2   1   6      191.87      199.22      2.96 o 
  -1   1   6        2.43        2.94      0.97 o 
   0   1   6      732.10      706.03      8.01 o 
   1   1   6        3.20        2.17      0.70 o 
   2   1   6      185.79      194.18      3.02 o 
   3   1   6      274.81      257.35      3.86 o 
   4   1   6      294.07      274.76      5.22 o 
   5   1   6      179.48      179.21      3.23 o 
   6   1   6      544.74      578.64      5.87 o 
   7   1   6       76.58       82.20      3.46 o 
   8   1   6       90.25       90.85      4.78 o 
   9   1   6        8.74       12.23      2.93 o 
  -9   2   6        1.97        5.02      3.55 o 
  -8   2   6       86.41       91.19      3.88 o 
  -7   2   6      201.79      211.61      4.97 o 
  -6   2   6       39.90       45.23      2.80 o 
  -5   2   6      336.89      331.20      6.35 o 
  -4   2   6      180.46      178.54      2.91 o 
  -3   2   6      183.62      204.07      2.83 o 
  -2   2   6      633.37      579.60     23.51 o 
  -1   2   6     1113.84     1186.91      8.73 o 
   0   2   6      231.85      212.18      2.84 o 
   1   2   6     1090.12     1163.19     22.07 o 
   2   2   6      642.65      599.19      4.35 o 
   3   2   6      184.40      208.61      3.10 o 
   4   2   6      181.01      176.52      2.60 o 
   5   2   6      339.97      330.25      4.63 o 
   6   2   6       40.74       44.12      2.21 o 
   7   2   6      199.56      201.20      5.09 o 
   8   2   6       86.37       89.31      3.85 o 
   9   2   6        1.94        4.24      3.66 o 
  -9   3   6        2.16        1.43      2.28 o 
  -8   3   6       57.40       55.25      4.16 o 
  -7   3   6      277.19      267.24      5.52 o 
  -6   3   6      472.63      494.16      7.10 o 
  -5   3   6      778.04      820.86     13.82 o 
  -4   3   6      187.67      182.64      3.75 o 
  -3   3   6      283.35      300.36      4.17 o 
  -2   3   6      343.33      328.07      3.71 o 
  -1   3   6      597.56      506.15      2.95 o 
   0   3   6      826.49      828.57     16.60 o 
   1   3   6      609.85      488.52      5.73 o 
   2   3   6      350.94      342.48      5.38 o 
   3   3   6      284.28      300.54      4.02 o 
   4   3   6      183.95      172.92     13.17 o 
   5   3   6      778.62      805.63      5.75 o 
   6   3   6      482.84      498.58      8.63 o 
   7   3   6      277.15      270.71      5.47 o 
   8   3   6       58.40       56.78      4.20 o 
   9   3   6        2.21       -1.68      3.24 o 
  -9   4   6        2.72       -0.29      2.17 o 
  -8   4   6       86.66       90.58      5.08 o 
  -7   4   6       50.37       53.08      4.01 o 
  -6   4   6      177.33      192.70      5.81 o 
  -5   4   6      869.39      904.48     11.95 o 
  -4   4   6       80.86       81.66      2.97 o 
  -3   4   6      632.35      614.78     10.28 o 
  -2   4   6      377.17      428.24      6.28 o 
  -1   4   6      782.90      804.04      5.49 o 
   0   4   6      883.29      958.42      8.48 o 
   1   4   6      766.33      801.47      5.99 o 
   2   4   6      375.58      428.19      3.77 o 
   3   4   6      634.42      636.17     18.08 o 
   4   4   6       79.43       87.20      2.63 o 
   5   4   6      862.65      869.71      9.27 o 
   6   4   6      173.55      175.40      3.78 o 
   7   4   6       48.88       53.95      3.94 o 
   8   4   6       85.07       85.97      4.74 o 
   9   4   6        2.76        6.87      2.64 o 
  -9   5   6       16.63       10.87      2.76 o 
  -8   5   6        6.05        6.65      2.70 o 
  -7   5   6      135.23      133.25     11.70 o 
  -6   5   6      155.37      156.20      5.61 o 
  -5   5   6      244.48      257.09      6.36 o 
  -4   5   6      264.69      271.81      6.09 o 
  -3   5   6       47.67       47.90      2.37 o 
  -2   5   6      748.09      748.99      9.90 o 
  -1   5   6      581.27      648.70      6.68 o 
   0   5   6      104.74       94.27      1.86 o 
   1   5   6      586.53      672.77      5.12 o 
   2   5   6      751.68      747.34      9.68 o 
   3   5   6       46.81       48.07      2.17 o 
   4   5   6      262.86      277.23      4.08 o 
   5   5   6      244.55      259.84      5.20 o 
   6   5   6      153.92      154.45      4.48 o 
   7   5   6      136.75      118.92      8.56 o 
   8   5   6        5.59        6.18      2.67 o 
   9   5   6       17.06       15.26      3.26 o 
  -8   6   6        6.85        5.61      2.56 o 
  -7   6   6       43.09       44.31      3.79 o 
  -6   6   6       70.36       79.10      7.38 o 
  -5   6   6      180.83      174.35      4.75 o 
  -4   6   6      185.77      189.41      4.98 o 
  -3   6   6      161.58      164.36      5.32 o 
  -2   6   6        1.00        2.57      0.80 o 
  -1   6   6      844.27      897.01      4.40 o 
   0   6   6        0.71        0.75      0.70 o 
   1   6   6      839.04      894.38      7.09 o 
   2   6   6        0.88        0.61      0.78 o 
   3   6   6      158.35      163.99      3.68 o 
   4   6   6      186.85      194.82      4.58 o 
   5   6   6      182.37      179.16      6.79 o 
   6   6   6       72.04       87.30      3.84 o 
   7   6   6       42.12       36.78      3.71 o 
   8   6   6        6.46        8.69      2.92 o 
  -8   7   6        2.47        1.95      4.01 o 
  -7   7   6       36.46       36.37      3.67 o 
  -6   7   6       33.94       37.06      3.53 o 
  -5   7   6       57.43       55.36      3.32 o 
  -4   7   6      374.45      386.17      6.37 o 
  -3   7   6      253.11      251.91      5.86 o 
  -2   7   6      903.64      948.25     17.19 o 
  -1   7   6      107.45      118.09      2.32 o 
   0   7   6       12.23       10.81      1.07 o 
   1   7   6      104.11      117.69      2.50 o 
   2   7   6      913.78      979.23     10.95 o 
   3   7   6      252.17      239.59      4.03 o 
   4   7   6      372.56      369.70     12.17 o 
   5   7   6       58.42       60.47      3.38 o 
   6   7   6       31.98       33.77      2.93 o 
   7   7   6       36.94       39.18      3.86 o 
   8   7   6        2.60        2.05      2.60 o 
  -7   8   6       47.12       46.25      5.97 o 
  -6   8   6        3.20        1.06      1.87 o 
  -5   8   6       83.67       85.91      5.91 o 
  -4   8   6       29.94       26.77      3.24 o 
  -3   8   6        5.34        7.13      1.77 o 
  -2   8   6       32.82       26.15      2.37 o 
  -1   8   6      621.96      598.75      5.72 o 
   0   8   6      103.26      128.65      4.09 o 
   1   8   6      619.87      610.93      7.51 o 
   2   8   6       33.92       27.58      2.35 o 
   3   8   6        4.99        5.11      1.42 o 
   4   8   6       30.17       25.85      2.07 o 
   5   8   6       83.85       85.63      5.16 o 
   6   8   6        3.11        0.12      1.96 o 
   7   8   6       46.46       47.63      3.54 o 
  -7   9   6        6.99        5.13      2.77 o 
  -6   9   6       18.06       18.79      2.68 o 
  -5   9   6       43.39       43.04      3.21 o 
  -4   9   6       59.47       50.57      3.17 o 
  -3   9   6      171.37      180.54      4.76 o 
  -2   9   6       40.89       38.60      2.96 o 
  -1   9   6       86.92       95.13      4.59 o 
   0   9   6      157.54      156.91      3.74 o 
   1   9   6       86.52       89.16      3.60 o 
   2   9   6       42.30       40.33      2.45 o 
   3   9   6      170.86      178.25      3.95 o 
   4   9   6       60.56       57.21      2.81 o 
   5   9   6       43.47       40.89      3.14 o 
   6   9   6       18.32       18.06      2.69 o 
   7   9   6        6.90        3.01      2.29 o 
  -6  10   6        0.22       -1.38      1.98 o 
  -5  10   6        3.97        4.75      2.18 o 
  -4  10   6        0.45        0.98      1.84 o 
  -3  10   6        8.16        4.55      2.40 o 
  -2  10   6       21.92       21.31      3.02 o 
  -1  10   6      186.65      184.91      4.85 o 
   0  10   6        0.14       -0.06      1.64 o 
   1  10   6      185.98      173.99      4.71 o 
   2  10   6       21.62       19.94      2.34 o 
   3  10   6        7.66       11.13      2.11 o 
   4  10   6        0.39        0.24      1.80 o 
   5  10   6        3.65        3.62      2.02 o 
   6  10   6        0.24        0.43      2.08 o 
  -5  11   6        1.66       -1.11      2.64 o 
  -4  11   6       23.94       24.00      8.34 o 
  -3  11   6       23.64       30.98      4.38 o 
  -2  11   6        5.10        1.94      2.30 o 
  -1  11   6        9.62        7.75      2.08 o 
   0  11   6       58.09       48.44      3.90 o 
   1  11   6        9.24        9.18      2.04 o 
   2  11   6        5.49        4.13      1.72 o 
   3  11   6       23.73       25.69      2.66 o 
   4  11   6       24.70       24.55      5.61 o 
   5  11   6        1.53       -0.13      2.74 o 
  -4  12   6       16.07       15.41      6.06 o 
  -3  12   6        1.99        3.75      2.73 o 
  -2  12   6        8.27       12.10      2.42 o 
  -1  12   6       23.00       26.50      3.69 o 
   0  12   6        2.33        2.89      2.48 o 
   1  12   6       22.50       24.18      4.14 o 
   2  12   6        8.21        8.57      2.13 o 
   3  12   6        1.88        4.09      1.97 o 
   4  12   6       16.10       15.76      3.55 o 
  -3  13   6       16.85       21.59      3.18 o 
  -2  13   6       10.59        6.63      2.89 o 
  -1  13   6        8.96        5.09      2.55 o 
   0  13   6        1.78        1.15      2.49 o 
   1  13   6        9.04        9.57      2.97 o 
   2  13   6       10.96       11.77      3.45 o 
   3  13   6       16.73       19.97      3.54 o 
   1   0   7      310.26      304.40      4.40 o 
   2   0   7       39.57       38.88      1.78 o 
   3   0   7        3.82        0.40      0.90 o 
   4   0   7       36.92       34.51      1.89 o 
   5   0   7        1.09       -0.24      0.97 o 
   6   0   7      124.56      138.30      3.32 o 
   7   0   7        5.76        6.24      1.51 o 
   8   0   7      158.16      152.96      9.47 o 
   9   0   7       30.62       34.69      3.74 o 
  -9   1   7       16.49       10.03      2.95 o 
  -8   1   7       60.89       64.40      3.52 o 
  -7   1   7       82.83       95.31      3.79 o 
  -6   1   7       30.61       33.55      2.03 o 
  -5   1   7       69.62       73.00      2.43 o 
  -4   1   7      291.99      287.71      3.71 o 
  -3   1   7       63.66       59.33      2.65 o 
  -2   1   7      458.23      445.72      8.37 o 
  -1   1   7      938.78      787.43    153.22 o 
   0   1   7      658.85      603.33      6.25 o 
   1   1   7      946.86     1002.52     76.32 o 
   2   1   7      471.20      460.02      4.77 o 
   3   1   7       62.95       56.33      1.87 o 
   4   1   7      303.01      295.52      5.58 o 
   5   1   7       70.76       71.37      2.81 o 
   6   1   7       29.86       29.51      1.92 o 
   7   1   7       83.82       98.01      3.75 o 
   8   1   7       61.19       63.35      4.30 o 
   9   1   7       17.14       21.00      3.31 o 
  -9   2   7      106.32      103.00      7.61 o 
  -8   2   7       66.10       71.03      4.20 o 
  -7   2   7       15.74       15.00      2.09 o 
  -6   2   7       33.66       38.84      2.66 o 
  -5   2   7      354.71      365.24      4.44 o 
  -4   2   7      260.87      244.53      4.56 o 
  -3   2   7     1034.31     1028.27     14.90 o 
  -2   2   7     1416.85     1410.58     10.86 o 
  -1   2   7     2003.54     2074.32     32.20 o 
   0   2   7       84.88       73.93      1.96 o 
   1   2   7     2020.95     2069.74     18.99 o 
   2   2   7     1399.34     1362.20     19.70 o 
   3   2   7     1054.63     1031.95     14.29 o 
   4   2   7      256.07      239.93      6.55 o 
   5   2   7      354.43      360.93      5.26 o 
   6   2   7       33.62       35.49      2.28 o 
   7   2   7       15.94       16.47      2.20 o 
   8   2   7       66.22       71.81      3.65 o 
   9   2   7      105.56      112.15      7.91 o 
  -9   3   7       20.30       24.57      3.58 o 
  -8   3   7        3.62        1.45      2.18 o 
  -7   3   7       16.27       19.61      2.43 o 
  -6   3   7       22.84       25.08      2.44 o 
  -5   3   7      250.97      264.99      6.19 o 
  -4   3   7      364.74      347.67      7.29 o 
  -3   3   7     2885.70     2871.84     19.72 o 
  -2   3   7        2.08        3.34      1.00 o 
  -1   3   7      305.84      321.06      4.50 o 
   0   3   7       52.85       46.96      1.54 o 
   1   3   7      309.41      323.00      6.87 o 
   2   3   7        3.17        6.21      1.09 o 
   3   3   7     2865.49     2890.29     18.22 o 
   4   3   7      373.72      333.52     25.58 o 
   5   3   7      247.89      259.78      4.25 o 
   6   3   7       23.47       26.56      2.31 o 
   7   3   7       16.79       21.31      2.43 o 
   8   3   7        3.82        3.34      2.40 o 
   9   3   7       20.17       20.52      4.98 o 
  -9   4   7       33.04       41.16      4.19 o 
  -8   4   7        7.89       10.16      2.64 o 
  -7   4   7       31.69       32.04      3.37 o 
  -6   4   7       15.56       15.66      2.68 o 
  -5   4   7      545.57      543.01      7.39 o 
  -4   4   7      784.02      795.83     15.02 o 
  -3   4   7     2025.29     2034.87     20.45 o 
  -2   4   7      493.91      474.43      6.08 o 
  -1   4   7      417.01      402.72      3.54 o 
   0   4   7        2.57        3.10      0.74 o 
   1   4   7      416.41      404.62      4.36 o 
   2   4   7      484.71      466.42      4.91 o 
   3   4   7     2032.64     2088.68     14.33 o 
   4   4   7      786.15      786.09      7.64 o 
   5   4   7      546.77      538.65      5.89 o 
   6   4   7       15.24       16.58      2.03 o 
   7   4   7       32.36       33.33      3.49 o 
   8   4   7        8.47        7.43      3.17 o 
   9   4   7       32.83       31.93      3.69 o 
  -8   5   7       42.53       38.38      4.78 o 
  -7   5   7        7.37        5.86      2.28 o 
  -6   5   7      126.53      132.95      5.26 o 
  -5   5   7       66.52       78.04      4.26 o 
  -4   5   7      107.86      105.85      4.16 o 
  -3   5   7      375.18      351.87      8.02 o 
  -2   5   7       52.93       57.09      1.47 o 
  -1   5   7      265.82      314.14      3.03 o 
   0   5   7       65.28       56.99      1.64 o 
   1   5   7      268.25      317.56      5.91 o 
   2   5   7       56.86       60.07      2.05 o 
   3   5   7      374.45      351.13     10.37 o 
   4   5   7      106.80      101.38      2.89 o 
   5   5   7       64.79       75.43      3.48 o 
   6   5   7      124.70      124.74      5.14 o 
   7   5   7        7.05        3.46      3.92 o 
   8   5   7       42.47       39.13      3.86 o 
  -8   6   7       20.81       15.65      3.02 o 
  -7   6   7       13.54        8.86      2.59 o 
  -6   6   7       82.72       72.46      4.46 o 
  -5   6   7      222.49      240.89      6.37 o 
  -4   6   7       67.87       70.46      3.37 o 
  -3   6   7      545.91      558.51      5.51 o 
  -2   6   7      466.95      469.33      4.15 o 
  -1   6   7      248.15      267.23      2.53 o 
   0   6   7      100.66      115.69      2.19 o 
   1   6   7      251.17      267.17      3.24 o 
   2   6   7      465.66      460.92      4.28 o 
   3   6   7      548.15      556.45      6.13 o 
   4   6   7       66.96       70.27      3.26 o 
   5   6   7      224.24      241.90      5.24 o 
   6   6   7       84.12       79.20      3.78 o 
   7   6   7       13.60       13.56      2.82 o 
   8   6   7       20.49       19.79      3.48 o 
  -8   7   7        4.07        2.37      2.49 o 
  -7   7   7        2.66        3.90      2.49 o 
  -6   7   7       22.46       24.67      3.14 o 
  -5   7   7       23.65       22.10      4.33 o 
  -4   7   7       21.93       19.96      2.22 o 
  -3   7   7      105.64      114.34      3.86 o 
  -2   7   7      221.14      226.34      3.75 o 
  -1   7   7       99.94      112.34      2.39 o 
   0   7   7       61.50       60.54      1.96 o 
   1   7   7       99.78      113.31      2.54 o 
   2   7   7      221.07      228.88      4.29 o 
   3   7   7      107.11      113.54      3.05 o 
   4   7   7       20.53       16.83      3.11 o 
   5   7   7       22.74       24.41      2.48 o 
   6   7   7       22.49       26.96      2.74 o 
   7   7   7        2.81        3.26      2.60 o 
   8   7   7        4.12        1.48      2.62 o 
  -7   8   7       42.73       42.80      4.30 o 
  -6   8   7       73.40       70.44      6.05 o 
  -5   8   7       13.84       13.85      2.23 o 
  -4   8   7      104.36      104.85      4.02 o 
  -3   8   7      349.24      350.24      6.02 o 
  -2   8   7       39.43       48.06      2.86 o 
  -1   8   7      269.15      290.21      4.29 o 
   0   8   7      968.77     1004.86      7.47 o 
   1   8   7      269.13      298.50      3.89 o 
   2   8   7       38.03       40.95      2.28 o 
   3   8   7      353.04      357.21      5.02 o 
   4   8   7      105.79      103.59      3.94 o 
   5   8   7       13.78       17.16      2.37 o 
   6   8   7       74.83       65.97      3.78 o 
   7   8   7       42.53       42.09      4.23 o 
  -7   9   7       18.60       19.61      3.52 o 
  -6   9   7        8.92       11.74      2.40 o 
  -5   9   7       19.32       21.79      2.69 o 
  -4   9   7        0.44       -1.28      1.64 o 
  -3   9   7      112.87      101.56      3.87 o 
  -2   9   7        4.48        5.72      1.74 o 
  -1   9   7      174.57      175.22      5.56 o 
   0   9   7        0.21       -0.78      1.29 o 
   1   9   7      174.69      169.18      6.13 o 
   2   9   7        4.05        6.58      1.50 o 
   3   9   7      110.57       97.12      3.18 o 
   4   9   7        0.32       -0.59      1.62 o 
   5   9   7       18.92       19.55      2.54 o 
   6   9   7        9.19        8.85      2.29 o 
   7   9   7       18.01       23.14      4.82 o 
  -6  10   7       25.44       22.05      2.93 o 
  -5  10   7       19.55       17.34      2.71 o 
  -4  10   7        5.75        3.25      2.08 o 
  -3  10   7       46.97       58.14      4.51 o 
  -2  10   7       50.55       44.98      3.98 o 
  -1  10   7      183.94      187.82      7.64 o 
   0  10   7      188.61      184.65      4.85 o 
   1  10   7      184.47      184.44      4.90 o 
   2  10   7       49.56       45.14      3.62 o 
   3  10   7       47.18       56.90      3.37 o 
   4  10   7        5.81        4.71      1.98 o 
   5  10   7       19.28       17.42      2.70 o 
   6  10   7       26.11       24.61      4.38 o 
  -5  11   7       33.89       39.03      4.36 o 
  -4  11   7        6.12        5.50      3.90 o 
  -3  11   7       30.91       34.60      3.83 o 
  -2  11   7       35.06       45.79      3.98 o 
  -1  11   7       52.16       54.86      3.45 o 
   0  11   7        0.63        1.14      2.12 o 
   1  11   7       52.73       52.60      3.36 o 
   2  11   7       35.42       37.07      4.71 o 
   3  11   7       30.91       37.39      6.37 o 
   4  11   7        6.50        6.37      2.81 o 
   5  11   7       33.21       37.78      4.38 o 
  -4  12   7       11.67        6.80      3.21 o 
  -3  12   7       16.35       18.64      3.44 o 
  -2  12   7        5.26        2.42      2.00 o 
  -1  12   7        6.25        3.51      2.52 o 
   0  12   7       28.61       26.31      3.61 o 
   1  12   7        6.22        3.27      2.40 o 
   2  12   7        5.10        1.37      1.90 o 
   3  12   7       16.11       15.35      3.27 o 
   4  12   7       12.12       13.54      3.42 o 
  -2  13   7        1.11       -1.53      2.64 o 
  -1  13   7       16.50       19.47      3.61 o 
   0  13   7        1.20        0.68      2.41 o 
   1  13   7       16.60       14.57      3.14 o 
   2  13   7        1.03       -1.49      1.95 o 
   0   0   8      494.52      569.85      7.20 o 
   1   0   8     1116.98     1198.67     14.61 o 
   2   0   8      367.66      450.40     17.25 o 
   3   0   8     1120.05     1182.48     10.21 o 
   4   0   8      400.27      392.68      4.45 o 
   5   0   8      213.15      199.85      3.55 o 
   6   0   8      353.99      355.24      4.88 o 
   7   0   8       22.21       18.28      2.21 o 
   8   0   8       44.22       48.01      4.14 o 
   9   0   8        0.63       -1.53      2.35 o 
  -9   1   8       48.11       47.31      4.53 o 
  -8   1   8       17.57       16.35      3.25 o 
  -7   1   8      460.57      467.14     12.04 o 
  -6   1   8      106.52      102.03      3.02 o 
  -5   1   8      322.91      331.25      4.38 o 
  -4   1   8      659.83      669.74      6.20 o 
  -3   1   8      699.92      714.56     12.66 o 
  -2   1   8      235.55      204.40      3.32 o 
  -1   1   8      600.81      464.25     87.06 o 
   0   1   8       22.92       19.20      1.05 o 
   1   1   8      595.46      577.72     21.84 o 
   2   1   8      235.22      204.22      4.29 o 
   3   1   8      701.51      702.38      6.60 o 
   4   1   8      657.65      678.26     13.62 o 
   5   1   8      319.97      326.37      6.59 o 
   6   1   8      105.74      100.10      2.99 o 
   7   1   8      463.33      466.39     11.70 o 
   8   1   8       17.75       16.40      3.04 o 
   9   1   8       48.29       45.75      5.22 o 
  -9   2   8        1.41        3.30      3.90 o 
  -8   2   8       33.64       35.15      2.95 o 
  -7   2   8       95.83       99.51      3.89 o 
  -6   2   8      180.29      193.29      6.92 o 
  -5   2   8       86.39       97.89      4.41 o 
  -4   2   8      377.42      348.69      6.31 o 
  -3   2   8       22.00       20.46      1.81 o 
  -2   2   8       12.23       27.60      3.59 o 
  -1   2   8     1146.00     1137.37     13.62 o 
   0   2   8       74.96       67.95      2.10 o 
   1   2   8     1141.67     1102.99      9.54 o 
   2   2   8       12.02       23.03      2.02 o 
   3   2   8       22.19       21.34      1.40 o 
   4   2   8      375.99      347.62      4.19 o 
   5   2   8       87.91       93.97      4.28 o 
   6   2   8      175.19      186.31      3.71 o 
   7   2   8       96.65       98.15      3.77 o 
   8   2   8       31.94       29.65      2.75 o 
   9   2   8        1.38        4.75      4.18 o 
  -9   3   8       17.74       12.41      3.03 o 
  -8   3   8        1.31        0.65      2.12 o 
  -7   3   8      510.04      506.45     10.11 o 
  -6   3   8        2.43        5.55      1.73 o 
  -5   3   8      635.60      660.88      7.54 o 
  -4   3   8      603.14      600.48     16.50 o 
  -3   3   8      719.44      755.97      7.06 o 
  -2   3   8      832.68      849.31     20.25 o 
  -1   3   8      535.98      567.19      3.77 o 
   0   3   8      357.13      341.61      6.43 o 
   1   3   8      541.73      563.51      6.88 o 
   2   3   8      834.60      850.11      6.99 o 
   3   3   8      720.33      757.31      5.97 o 
   4   3   8      602.76      549.70     48.20 o 
   5   3   8      633.41      634.62     15.56 o 
   6   3   8        2.19        4.17      2.21 o 
   7   3   8      507.30      483.39      7.30 o 
   8   3   8        1.35       -0.20      2.27 o 
   9   3   8       17.48       11.35      4.22 o 
  -9   4   8        0.25       -1.09      2.33 o 
  -8   4   8       13.62       12.01      2.74 o 
  -7   4   8        4.31        5.18      2.26 o 
  -6   4   8      109.16      118.54      8.11 o 
  -5   4   8      291.05      297.72      5.93 o 
  -4   4   8      375.99      380.44      9.06 o 
  -3   4   8      104.32       99.34      3.13 o 
  -2   4   8       82.72       97.22      1.91 o 
  -1   4   8      618.81      626.87      5.77 o 
   0   4   8      963.62     1127.79      8.95 o 
   1   4   8      615.88      611.93     12.14 o 
   2   4   8       85.03      101.69      2.24 o 
   3   4   8      106.10      105.73      2.82 o 
   4   4   8      371.34      365.43      4.97 o 
   5   4   8      292.14      290.58      5.34 o 
   6   4   8      110.15      116.04      4.58 o 
   7   4   8        4.21        5.80      2.58 o 
   8   4   8       14.76       11.90      2.88 o 
   9   4   8        0.21       -0.45      2.66 o 
  -8   5   8       14.24       12.03      2.75 o 
  -7   5   8       94.82       98.30      4.99 o 
  -6   5   8       18.52       18.52      2.76 o 
  -5   5   8      175.81      181.64      5.64 o 
  -4   5   8      314.72      335.54      6.92 o 
  -3   5   8        9.78        8.62      1.26 o 
  -2   5   8      131.02      125.09      2.06 o 
  -1   5   8       18.55       19.91      1.32 o 
   0   5   8      124.88      117.34      2.18 o 
   1   5   8       16.56       15.29      1.44 o 
   2   5   8      128.62      125.32      2.59 o 
   3   5   8        9.81        8.85      1.07 o 
   4   5   8      312.92      324.77      4.55 o 
   5   5   8      177.01      190.25      4.69 o 
   6   5   8       18.54       14.17      2.67 o 
   7   5   8       94.69       93.86      4.99 o 
   8   5   8       14.08       16.00      3.13 o 
  -8   6   8        8.67        6.14      2.61 o 
  -7   6   8        1.28        0.79      2.48 o 
  -6   6   8       54.22       53.13      4.66 o 
  -5   6   8       37.36       33.75      3.22 o 
  -4   6   8      122.64      109.15      3.75 o 
  -3   6   8        0.46        0.23      1.20 o 
  -2   6   8        1.24        1.71      0.81 o 
  -1   6   8       13.82       16.18      0.99 o 
   0   6   8      163.28      161.82      2.64 o 
   1   6   8       13.23       15.40      1.20 o 
   2   6   8        1.68        1.28      0.87 o 
   3   6   8        0.39        0.36      1.03 o 
   4   6   8      122.47      107.87      3.70 o 
   5   6   8       38.81       36.50      2.75 o 
   6   6   8       52.82       60.24      4.25 o 
   7   6   8        1.33        0.50      2.34 o 
   8   6   8        8.02        5.18      3.19 o 
  -8   7   8       14.03       11.83      2.96 o 
  -7   7   8      142.19      135.01     13.83 o 
  -6   7   8       10.86       11.21      2.72 o 
  -5   7   8      167.54      177.21      5.90 o 
  -4   7   8      136.39      136.87      7.93 o 
  -3   7   8       18.86       15.60      2.01 o 
  -2   7   8      351.74      348.92      4.59 o 
  -1   7   8      699.10      695.73     10.43 o 
   0   7   8      104.87      107.69      2.41 o 
   1   7   8      699.96      695.17      5.50 o 
   2   7   8      351.29      360.40      6.10 o 
   3   7   8       18.91       16.69      1.68 o 
   4   7   8      137.62      139.50      4.24 o 
   5   7   8      169.13      166.89      4.66 o 
   6   7   8       10.93       10.26      4.53 o 
   7   7   8      144.20      142.75      6.00 o 
   8   7   8       14.09       11.72      3.09 o 
  -7   8   8       12.86        9.14      2.82 o 
  -6   8   8        7.97        6.06      2.46 o 
  -5   8   8       31.55       35.26      3.05 o 
  -4   8   8       16.46       17.06      2.78 o 
  -3   8   8       75.48       76.26      3.50 o 
  -2   8   8        6.56        4.95      1.65 o 
  -1   8   8      119.86      119.89      3.16 o 
   0   8   8      122.33      133.92      3.25 o 
   1   8   8      117.42      120.01      2.83 o 
   2   8   8        6.79        5.15      1.40 o 
   3   8   8       73.06       77.95      3.53 o 
   4   8   8       16.42       17.22      2.53 o 
   5   8   8       30.68       39.06      3.05 o 
   6   8   8        7.26        2.98      2.46 o 
   7   8   8       12.52       12.52      3.17 o 
  -7   9   8       39.19       38.15      4.23 o 
  -6   9   8        2.75        0.93      2.46 o 
  -5   9   8       62.93       59.20      3.68 o 
  -4   9   8       15.94       16.27      2.32 o 
  -3   9   8       66.22       72.89      3.48 o 
  -2   9   8      161.40      166.90      4.39 o 
  -1   9   8      572.18      572.14      9.39 o 
   0   9   8       60.28       56.18      2.87 o 
   1   9   8      571.26      552.79     16.06 o 
   2   9   8      161.79      167.76      5.06 o 
   3   9   8       66.04       72.62      3.46 o 
   4   9   8       16.16       17.29      2.31 o 
   5   9   8       63.21       60.48      3.63 o 
   6   9   8        2.88        3.29      2.23 o 
   7   9   8       38.97       37.03      4.22 o 
  -6  10   8        0.85        0.00      2.19 o 
  -5  10   8       14.72       15.90      2.67 o 
  -4  10   8        6.33        2.58      1.88 o 
  -3  10   8       14.40       14.05      2.88 o 
  -2  10   8       38.70       35.83      3.60 o 
  -1  10   8       25.76       31.34      3.90 o 
   0  10   8        0.90        3.16      1.78 o 
   1  10   8       25.66       26.44      2.58 o 
   2  10   8       39.57       37.23      2.85 o 
   3  10   8       14.02       12.08      4.27 o 
   4  10   8        6.09        4.13      2.05 o 
   5  10   8       14.52       15.94      2.52 o 
   6  10   8        0.82       -0.89      2.08 o 
  -5  11   8       19.33       19.82      3.77 o 
  -4  11   8       24.46       26.22      3.74 o 
  -3  11   8       12.88       15.25      3.40 o 
  -2  11   8       22.58       21.31      3.35 o 
  -1  11   8       39.45       37.51      3.06 o 
   0  11   8       14.23       12.23      2.66 o 
   1  11   8       39.36       33.61      2.86 o 
   2  11   8       23.12       23.60      2.53 o 
   3  11   8       12.80       10.37      2.85 o 
   4  11   8       24.87       22.90      3.49 o 
   5  11   8       19.45       16.59      3.63 o 
  -4  12   8        1.74        0.48      2.97 o 
  -3  12   8        7.58        6.83      3.01 o 
  -2  12   8        6.68        9.88      2.89 o 
  -1  12   8        6.70        5.38      2.71 o 
   0  12   8       19.29       16.02      3.63 o 
   1  12   8        6.45        7.99      2.60 o 
   2  12   8        6.63       13.58      3.05 o 
   3  12   8        7.22        7.23      3.66 o 
   4  12   8        1.72       -0.81      2.74 o 
  -2  13   8       11.65        7.88      3.12 o 
  -1  13   8        7.58        5.08      3.10 o 
   0  13   8        0.00       -2.13      2.29 o 
   1  13   8        7.68        3.10      2.66 o 
   2  13   8       11.80        8.99      3.00 o 
   1   0   9      364.32      370.62     16.75 o 
   2   0   9     1071.37     1080.63      8.10 o 
   3   0   9      812.84      772.46      7.90 o 
   4   0   9       58.25       60.66      2.29 o 
   5   0   9      456.93      449.26      5.23 o 
   6   0   9        2.46        0.63      1.22 o 
   7   0   9       41.22       46.22      3.09 o 
   8   0   9       39.00       40.96      3.92 o 
   9   0   9       67.77       80.85      5.13 o 
  -9   1   9        3.13        1.29      2.50 o 
  -8   1   9       73.69       78.24      5.83 o 
  -7   1   9       46.03       53.29      3.22 o 
  -6   1   9       56.98       58.22      3.45 o 
  -5   1   9       62.79       64.23      2.48 o 
  -4   1   9      195.09      219.38      3.54 o 
  -3   1   9       43.45       52.89      2.39 o 
  -2   1   9      607.34      620.36      6.02 o 
  -1   1   9      628.12      572.91     89.26 o 
   0   1   9        0.94        0.30      0.69 o 
   1   1   9      630.67      676.19      7.47 o 
   2   1   9      599.73      620.14     16.34 o 
   3   1   9       43.21       55.47      2.53 o 
   4   1   9      195.18      215.28      4.22 o 
   5   1   9       63.51       67.29      5.04 o 
   6   1   9       56.71       60.01      2.63 o 
   7   1   9       46.18       55.34      3.30 o 
   8   1   9       73.65       78.57      4.64 o 
   9   1   9        3.16        5.20      2.59 o 
  -9   2   9       79.13       84.39      7.41 o 
  -8   2   9       15.31       18.04      2.77 o 
  -7   2   9        9.60        8.81      1.98 o 
  -6   2   9      484.37      507.15     11.10 o 
  -5   2   9     1398.88     1396.20     21.04 o 
  -4   2   9      140.09      162.87      5.47 o 
  -3   2   9     2292.12     2334.72     38.82 o 
  -2   2   9     4092.96     4191.31     55.56 o 
  -1   2   9       28.64       27.61      1.56 o 
   0   2   9     2040.56     2180.02     30.36 o 
   1   2   9       30.81       27.44      2.20 o 
   2   2   9     4098.48     4241.50     45.18 o 
   3   2   9     2279.19     2262.47     19.05 o 
   4   2   9      139.55      165.91      7.86 o 
   5   2   9     1398.15     1404.52     18.38 o 
   6   2   9      483.91      492.29      6.65 o 
   7   2   9        9.68       10.57      2.06 o 
   8   2   9       15.39       14.65      2.38 o 
   9   2   9       79.17       84.86      7.59 o 
  -9   3   9        0.01        0.88      3.27 o 
  -8   3   9        6.51        4.61      2.35 o 
  -7   3   9        4.59        4.88      1.92 o 
  -6   3   9        8.83        5.57      1.73 o 
  -5   3   9        6.94        8.46      1.82 o 
  -4   3   9       93.35      100.94      3.35 o 
  -3   3   9      639.91      631.82     11.67 o 
  -2   3   9      262.32      271.16      5.09 o 
  -1   3   9       74.11      101.75      2.08 o 
   0   3   9     2793.20     2785.87     30.28 o 
   1   3   9       73.17      100.14      3.54 o 
   2   3   9      267.90      275.35      3.51 o 
   3   3   9      642.30      609.21      8.00 o 
   4   3   9       97.92       92.47     10.32 o 
   5   3   9        6.48        6.50      1.70 o 
   6   3   9        9.30        7.91      1.79 o 
   7   3   9        4.43        4.46      1.90 o 
   8   3   9        7.04        5.23      2.54 o 
   9   3   9        0.00       -1.96      3.31 o 
  -8   4   9       11.07        8.01      2.65 o 
  -7   4   9       47.91       51.57      5.90 o 
  -6   4   9       20.31       21.80      4.08 o 
  -5   4   9      244.65      288.15     12.82 o 
  -4   4   9        8.95        9.46      1.70 o 
  -3   4   9     1352.27     1424.58     10.98 o 
  -2   4   9      784.36      803.99      8.26 o 
  -1   4   9      675.93      677.28      9.74 o 
   0   4   9      378.20      463.29      4.34 o 
   1   4   9      686.11      685.05      5.97 o 
   2   4   9      786.62      787.66     12.30 o 
   3   4   9     1348.09     1438.76     18.22 o 
   4   4   9        9.03        8.60      1.38 o 
   5   4   9      241.96      273.40      5.23 o 
   6   4   9       20.62       19.76      2.21 o 
   7   4   9       48.50       51.90      4.19 o 
   8   4   9       11.01        8.04      2.61 o 
  -8   5   9        8.78        7.09      2.70 o 
  -7   5   9       34.33       29.82      3.39 o 
  -6   5   9       10.41       10.02      2.52 o 
  -5   5   9      293.37      306.10      7.23 o 
  -4   5   9      203.11      201.96      5.61 o 
  -3   5   9      122.33      125.70      2.61 o 
  -2   5   9        0.07        1.69      0.80 o 
  -1   5   9      194.99      179.59      2.29 o 
   0   5   9       79.68       83.58      2.04 o 
   1   5   9      193.83      179.96      3.53 o 
   2   5   9        0.31        1.89      0.94 o 
   3   5   9      122.56      119.03      3.52 o 
   4   5   9      207.50      207.26      3.82 o 
   5   5   9      295.53      290.60      7.12 o 
   6   5   9       10.57       12.47      2.74 o 
   7   5   9       35.18       31.43      6.75 o 
   8   5   9        8.77        7.91      2.69 o 
  -8   6   9        7.28        8.56      2.79 o 
  -7   6   9       33.72       36.11      3.82 o 
  -6   6   9       49.87       44.40      3.75 o 
  -5   6   9       54.33       64.17      7.35 o 
  -4   6   9       38.98       31.05      5.20 o 
  -3   6   9      351.94      344.58      5.31 o 
  -2   6   9       47.71       43.31      1.71 o 
  -1   6   9      255.20      270.90      2.82 o 
   0   6   9       81.60       91.70      2.88 o 
   1   6   9      259.10      273.94      4.31 o 
   2   6   9       48.15       41.95      1.84 o 
   3   6   9      353.00      348.41      6.15 o 
   4   6   9       38.36       33.66      2.63 o 
   5   6   9       55.64       58.16      4.19 o 
   6   6   9       49.36       49.01      4.11 o 
   7   6   9       33.74       35.92      7.15 o 
   8   6   9        7.17        4.71      2.80 o 
  -7   7   9       10.97       14.15      3.22 o 
  -6   7   9        3.16       -0.05      2.29 o 
  -5   7   9       23.40       26.39      3.24 o 
  -4   7   9       27.75       21.48      2.61 o 
  -3   7   9       59.85       64.17      3.27 o 
  -2   7   9       24.26       27.37      1.60 o 
  -1   7   9      171.02      162.12      2.95 o 
   0   7   9        7.65        6.81      1.16 o 
   1   7   9      166.91      163.34      3.06 o 
   2   7   9       24.15       24.78      1.81 o 
   3   7   9       59.59       61.37      3.13 o 
   4   7   9       25.65       26.34      2.91 o 
   5   7   9       23.85       27.29      2.66 o 
   6   7   9        3.33        3.13      2.37 o 
   7   7   9       10.40       10.90      2.97 o 
  -7   8   9        1.44        0.75      4.54 o 
  -6   8   9        7.16        8.71      2.84 o 
  -5   8   9       56.85       56.15      3.53 o 
  -4   8   9        4.91        1.37      1.67 o 
  -3   8   9      369.28      376.65      6.45 o 
  -2   8   9       55.13       50.81      3.10 o 
  -1   8   9      254.23      271.47      6.05 o 
   0   8   9      365.05      384.22      4.98 o 
   1   8   9      255.13      276.08      4.46 o 
   2   8   9       55.67       51.68      2.62 o 
   3   8   9      371.18      377.53      6.62 o 
   4   8   9        4.71        3.33      1.80 o 
   5   8   9       56.46       54.62      3.39 o 
   6   8   9        7.27        7.83      2.70 o 
   7   8   9        1.45        4.20      2.71 o 
  -6   9   9       14.42       17.22      3.26 o 
  -5   9   9        5.63        6.23      2.12 o 
  -4   9   9       23.74       19.96      2.44 o 
  -3   9   9       15.19       16.71      2.71 o 
  -2   9   9       10.20       10.82      1.95 o 
  -1   9   9      148.02      139.82      4.43 o 
   0   9   9        0.01        1.48      1.43 o 
   1   9   9      147.63      146.36      5.20 o 
   2   9   9       10.97        9.25      1.82 o 
   3   9   9       15.07       16.84      2.38 o 
   4   9   9       24.22       18.89      2.50 o 
   5   9   9        5.89        4.99      2.11 o 
   6   9   9       14.54       21.91      3.70 o 
  -6  10   9        8.33        6.90      2.87 o 
  -5  10   9        9.42       11.75      2.39 o 
  -4  10   9        2.75        4.11      2.01 o 
  -3  10   9       65.72       69.27      6.75 o 
  -2  10   9       23.38       29.22      3.47 o 
  -1  10   9       59.02       58.76      4.17 o 
   0  10   9       67.35       60.22      3.50 o 
   1  10   9       59.58       59.20      3.37 o 
   2  10   9       23.14       27.95      3.42 o 
   3  10   9       65.89       67.59      4.56 o 
   4  10   9        2.68       -0.04      1.85 o 
   5  10   9        9.38        9.48      2.41 o 
   6  10   9        8.16        9.41      3.15 o 
  -5  11   9        2.72        4.39      2.82 o 
  -4  11   9        2.07        1.07      2.71 o 
  -3  11   9       13.07       12.29      3.10 o 
  -2  11   9       21.97       20.29      3.25 o 
  -1  11   9       19.19       16.81      3.02 o 
   0  11   9       39.30       39.57      3.92 o 
   1  11   9       18.81       15.79      2.42 o 
   2  11   9       21.59       22.17      3.19 o 
   3  11   9       13.00        9.16      2.69 o 
   4  11   9        1.95        2.85      2.59 o 
   5  11   9        2.74        3.22      3.03 o 
  -3  12   9        8.42       10.05      3.19 o 
  -2  12   9        3.13        0.40      2.57 o 
  -1  12   9        6.62        4.47      2.52 o 
   0  12   9       63.18       50.98      4.45 o 
   1  12   9        6.63        2.79      2.38 o 
   2  12   9        3.15        1.77      2.38 o 
   3  12   9        8.57        9.87      2.93 o 
  -1  13   9        0.72        0.51      2.66 o 
   0  13   9        1.80        0.16      2.67 o 
   1  13   9        0.75        0.43      3.29 o 
   0   0  10      494.19      465.70      6.31 o 
   1   0  10     1091.84      967.17     13.16 o 
   2   0  10       43.50       36.40      2.53 o 
   3   0  10      390.81      379.81      5.17 o 
   4   0  10        1.12        1.00      1.86 o 
   5   0  10       54.24       55.03      2.47 o 
   6   0  10       29.47       34.81      2.24 o 
   7   0  10       26.61       26.69      2.45 o 
   8   0  10       26.66       36.83      3.77 o 
   9   0  10        0.64        3.19      2.87 o 
  -9   1  10        4.42        2.39      2.51 o 
  -8   1  10       35.78       29.83      2.89 o 
  -7   1  10      128.66      118.65      4.10 o 
  -6   1  10       30.21       27.11      1.95 o 
  -5   1  10      319.83      289.92      5.19 o 
  -4   1  10      169.59      176.31      4.43 o 
  -3   1  10       33.80       35.93      2.25 o 
  -2   1  10     1129.41     1151.60     10.78 o 
  -1   1  10     1398.99     1266.26     38.33 o 
   0   1  10       65.55       95.07      2.21 o 
   1   1  10     1383.79     1352.10     15.83 o 
   2   1  10     1131.38     1145.12     16.38 o 
   3   1  10       33.88       44.24      5.42 o 
   4   1  10      170.36      178.45      4.43 o 
   5   1  10      317.54      287.37      5.23 o 
   6   1  10       28.74       30.76      2.07 o 
   7   1  10      127.51      120.27      4.12 o 
   8   1  10       35.10       27.74      3.41 o 
   9   1  10        4.37        4.62      2.76 o 
  -9   2  10        3.44        1.81      3.48 o 
  -8   2  10       13.50        9.96      2.62 o 
  -7   2  10       22.99       19.20      2.33 o 
  -6   2  10       87.58       79.58      5.83 o 
  -5   2  10      197.02      206.98      6.15 o 
  -4   2  10      446.93      450.88      5.08 o 
  -3   2  10      204.73      193.82      4.97 o 
  -2   2  10      397.66      449.71     14.90 o 
  -1   2  10      999.60      955.68      7.31 o 
   0   2  10      362.48      374.21      4.87 o 
   1   2  10     1011.53      942.68      9.44 o 
   2   2  10      397.38      449.75      9.33 o 
   3   2  10      206.89      189.34      6.17 o 
   4   2  10      445.37      445.10      6.10 o 
   5   2  10      194.73      200.01      3.79 o 
   6   2  10       92.23       88.76      3.94 o 
   7   2  10       21.99       19.17      2.36 o 
   8   2  10       14.47       13.41      2.41 o 
   9   2  10        3.63        9.06      4.48 o 
  -8   3  10       37.08       36.50      4.86 o 
  -7   3  10      176.13      193.04      5.09 o 
  -6   3  10       93.57       96.97      3.75 o 
  -5   3  10      235.72      250.78      5.10 o 
  -4   3  10       81.53       93.91      3.36 o 
  -3   3  10        2.89        3.72      1.37 o 
  -2   3  10      133.92      168.83      4.89 o 
  -1   3  10      558.71      558.10      5.08 o 
   0   3  10       17.17       26.49      1.55 o 
   1   3  10      545.53      544.46     10.43 o 
   2   3  10      133.18      162.55      2.93 o 
   3   3  10        2.91        2.87      1.09 o 
   4   3  10       82.49       90.09      7.15 o 
   5   3  10      236.52      244.52      5.02 o 
   6   3  10       92.87       97.65      3.72 o 
   7   3  10      175.39      179.59      6.95 o 
   8   3  10       37.47       39.18      3.90 o 
  -8   4  10       32.14       31.91      3.65 o 
  -7   4  10       56.94       52.11      4.40 o 
  -6   4  10      168.72      174.28      5.83 o 
  -5   4  10       73.01       73.09      3.38 o 
  -4   4  10      170.48      159.08      4.08 o 
  -3   4  10      113.79      124.46      3.50 o 
  -2   4  10      191.08      181.42      2.85 o 
  -1   4  10      366.41      374.45      7.70 o 
   0   4  10      126.00      118.91      2.52 o 
   1   4  10      369.39      378.92      4.66 o 
   2   4  10      186.36      172.45      3.67 o 
   3   4  10      115.25      126.09      3.36 o 
   4   4  10      171.94      162.40      4.16 o 
   5   4  10       71.54       69.27      3.33 o 
   6   4  10      172.18      166.38     17.88 o 
   7   4  10       55.75       55.71      4.28 o 
   8   4  10       33.21       27.46      3.61 o 
  -8   5  10        1.83       -1.91      2.22 o 
  -7   5  10       58.47       65.70      4.61 o 
  -6   5  10        2.36        0.11      2.00 o 
  -5   5  10      313.42      316.49      8.08 o 
  -4   5  10       39.86       36.09     10.17 o 
  -3   5  10      161.64      154.64      2.81 o 
  -2   5  10        1.08        0.27      0.77 o 
  -1   5  10      108.12      111.29      1.98 o 
   0   5  10       24.66       22.79      1.52 o 
   1   5  10      102.61      107.59      2.99 o 
   2   5  10        0.93        1.12      1.28 o 
   3   5  10      163.43      148.78      3.84 o 
   4   5  10       40.65       45.17      2.88 o 
   5   5  10      311.85      322.85     11.64 o 
   6   5  10        2.07        1.34      2.10 o 
   7   5  10       58.25       62.91      8.48 o 
   8   5  10        1.86        0.58      2.44 o 
  -8   6  10       13.32        9.24      2.98 o 
  -7   6  10       86.56       81.82      5.10 o 
  -6   6  10       39.69       44.89      3.80 o 
  -5   6  10       22.74       23.90      2.92 o 
  -4   6  10       58.84       55.46      3.80 o 
  -3   6  10       12.31       12.70      1.32 o 
  -2   6  10      136.16      134.37      2.45 o 
  -1   6  10      654.54      630.55      4.35 o 
   0   6  10      193.89      211.68      3.13 o 
   1   6  10      658.00      643.12      8.97 o 
   2   6  10      138.40      142.02      3.79 o 
   3   6  10       13.00       17.27      2.01 o 
   4   6  10       58.28       59.96      3.22 o 
   5   6  10       22.46       25.44      7.39 o 
   6   6  10       38.47       44.89      4.17 o 
   7   6  10       87.85       90.93      5.09 o 
   8   6  10       13.08       11.02      3.14 o 
  -7   7  10       69.69       88.30      5.31 o 
  -6   7  10       14.47       14.22      2.86 o 
  -5   7  10       50.72       57.69      4.17 o 
  -4   7  10       17.67       19.55      3.32 o 
  -3   7  10      137.12      126.62      4.00 o 
  -2   7  10      319.19      324.90      4.65 o 
  -1   7  10      421.18      444.18      4.64 o 
   0   7  10       27.58       29.86      1.69 o 
   1   7  10      421.68      443.20      5.30 o 
   2   7  10      316.34      335.66      5.60 o 
   3   7  10      135.64      126.95      3.96 o 
   4   7  10       18.17       18.93      2.28 o 
   5   7  10       49.93       51.36      5.16 o 
   6   7  10       13.96        8.59      5.46 o 
   7   7  10       69.20       87.74      5.17 o 
  -7   8  10       13.12        9.59      3.09 o 
  -6   8  10        4.83        2.61      2.29 o 
  -5   8  10       19.53       21.48      3.02 o 
  -4   8  10        0.46       -0.10      1.54 o 
  -3   8  10        2.38        3.95      1.72 o 
  -2   8  10       13.13       17.27      2.60 o 
  -1   8  10      104.55      102.20      3.23 o 
   0   8  10       76.82      100.29      3.06 o 
   1   8  10      106.05       99.50      3.11 o 
   2   8  10       12.08       13.38      1.99 o 
   3   8  10        2.11        2.47      1.67 o 
   4   8  10        0.40        1.00      1.72 o 
   5   8  10       19.42       23.86      3.38 o 
   6   8  10        4.35        6.07      2.81 o 
   7   8  10       13.26       14.37      3.29 o 
  -6   9  10       13.44       10.21      5.34 o 
  -5   9  10       41.17       38.66      3.93 o 
  -4   9  10        5.92        4.34      1.91 o 
  -3   9  10       12.26        9.14      2.16 o 
  -2   9  10       52.71       50.56      3.38 o 
  -1   9  10      479.36      463.02      6.94 o 
   0   9  10        0.87        1.50      1.41 o 
   1   9  10      479.92      468.52      9.66 o 
   2   9  10       51.39       57.92      3.53 o 
   3   9  10       12.44        7.92      1.96 o 
   4   9  10        5.60        4.47      1.97 o 
   5   9  10       41.87       35.81      4.34 o 
   6   9  10       13.64        6.61      3.56 o 
  -5  10  10        2.96        1.24      1.97 o 
  -4  10  10        5.11        3.66      2.58 o 
  -3  10  10       15.64       13.84      3.16 o 
  -2  10  10        8.10        5.95      2.45 o 
  -1  10  10       47.11       45.14      3.82 o 
   0  10  10       17.60       16.48      2.34 o 
   1  10  10       47.48       40.24      2.95 o 
   2  10  10        7.78        3.76      2.45 o 
   3  10  10       16.19       14.12      4.06 o 
   4  10  10        4.84        2.33      2.92 o 
   5  10  10        2.87        7.34      2.86 o 
  -4  11  10        9.68        7.55      3.71 o 
  -3  11  10        2.70        2.65      2.69 o 
  -2  11  10        8.19       10.33      2.83 o 
  -1  11  10       27.83       23.40      3.37 o 
   0  11  10        0.42       -1.67      2.20 o 
   1  11  10       27.59       35.51      3.72 o 
   2  11  10        7.85        6.21      2.49 o 
   3  11  10        2.85        3.51      2.40 o 
   4  11  10        9.52        7.74      2.90 o 
  -3  12  10        2.62        3.58      2.87 o 
  -2  12  10        3.05        1.70      2.43 o 
  -1  12  10        0.83       -1.35      2.42 o 
   0  12  10        0.00       -2.35      2.35 o 
   1  12  10        0.89        0.24      3.03 o 
   2  12  10        3.25        0.95      2.32 o 
   3  12  10        2.54        5.79      2.72 o 
   2   0  11        6.89        7.74      1.38 o 
   3   0  11      443.54      402.71      5.61 o 
   4   0  11       39.31       47.13      3.79 o 
   5   0  11       13.23       15.57      2.82 o 
   6   0  11      101.18       97.34      3.11 o 
   7   0  11       30.53       27.40      2.58 o 
   8   0  11       11.35        7.06      2.47 o 
   9   0  11       19.85       24.23      6.36 o 
  -8   1  11        7.82        6.67      2.07 o 
  -7   1  11       30.50       33.81      2.77 o 
  -6   1  11        6.99        9.48      1.56 o 
  -5   1  11      106.84      111.96      3.10 o 
  -4   1  11      114.05      116.24      3.03 o 
  -3   1  11     1578.87     1668.17     22.36 o 
  -2   1  11      433.14      393.95      9.09 o 
  -1   1  11      572.70      587.45      8.21 o 
   0   1  11        0.51        0.69      0.97 o 
   1   1  11      577.79      610.41     19.85 o 
   2   1  11      434.12      405.56     10.95 o 
   3   1  11     1585.05     1620.61     36.34 o 
   4   1  11      115.84      119.53      3.57 o 
   5   1  11      107.98      114.05      3.18 o 
   6   1  11        6.85        9.70      1.62 o 
   7   1  11       30.35       34.02      2.33 o 
   8   1  11        7.70        8.11      2.76 o 
  -8   2  11       23.03       22.59      2.67 o 
  -7   2  11       14.52       13.82      2.23 o 
  -6   2  11       28.27       29.10      2.58 o 
  -5   2  11      122.98      131.79      3.29 o 
  -4   2  11      228.78      247.93      9.46 o 
  -3   2  11      826.98      807.30     10.64 o 
  -2   2  11      339.69      351.24     15.90 o 
  -1   2  11      475.57      471.29      4.86 o 
   0   2  11      463.04      480.84      5.62 o 
   1   2  11      481.55      477.22      8.04 o 
   2   2  11      349.27      365.18      6.20 o 
   3   2  11      820.17      777.17     25.94 o 
   4   2  11      228.92      239.06      4.76 o 
   5   2  11      124.08      127.59      3.92 o 
   6   2  11       28.45       27.12      2.03 o 
   7   2  11       14.94       13.27      2.24 o 
   8   2  11       22.91       23.61      2.66 o 
  -8   3  11       20.69       21.24      3.36 o 
  -7   3  11        1.83       -0.67      2.23 o 
  -6   3  11       84.53       85.15      3.69 o 
  -5   3  11       16.40       17.33      2.18 o 
  -4   3  11       67.30       62.79      3.01 o 
  -3   3  11      210.93      212.59      5.27 o 
  -2   3  11      303.84      294.91      4.00 o 
  -1   3  11      162.14      155.39      3.01 o 
   0   3  11      594.98      566.13      5.25 o 
   1   3  11      162.98      156.99      4.49 o 
   2   3  11      299.01      266.40     10.64 o 
   3   3  11      217.10      216.58      7.34 o 
   4   3  11       68.10       70.68      3.18 o 
   5   3  11       16.08       14.79      2.05 o 
   6   3  11       85.04       80.28      3.58 o 
   7   3  11        1.84        0.17      1.69 o 
   8   3  11       19.94       22.93      3.39 o 
  -8   4  11       17.42       17.38      3.22 o 
  -7   4  11        8.83        9.94      2.66 o 
  -6   4  11       44.35       45.02      3.80 o 
  -5   4  11      179.69      188.43      4.72 o 
  -4   4  11      628.81      647.45     12.89 o 
  -3   4  11      527.93      514.91      6.54 o 
  -2   4  11      489.34      509.10      5.95 o 
  -1   4  11      179.56      176.52      3.18 o 
   0   4  11      935.21      898.12     13.87 o 
   1   4  11      181.42      176.97      3.49 o 
   2   4  11      493.00      476.21      6.67 o 
   3   4  11      531.43      530.20      6.68 o 
   4   4  11      624.76      637.45      7.77 o 
   5   4  11      181.24      187.89      4.72 o 
   6   4  11       44.27       45.35      3.29 o 
   7   4  11        9.24        8.86      2.50 o 
   8   4  11       17.37       20.11      3.32 o 
  -8   5  11       12.11       12.96      3.00 o 
  -7   5  11       11.99        8.23      2.69 o 
  -6   5  11       92.07       90.16      4.77 o 
  -5   5  11      123.55      121.08      5.06 o 
  -4   5  11      322.78      316.82      9.20 o 
  -3   5  11      261.16      256.56      3.57 o 
  -2   5  11       91.52       89.88      2.35 o 
  -1   5  11       73.25       69.27      1.80 o 
   0   5  11      247.31      245.93      5.29 o 
   1   5  11       72.61       65.21      2.69 o 
   2   5  11       91.90       85.30      3.10 o 
   3   5  11      260.95      262.65      6.12 o 
   4   5  11      322.70      330.68      7.92 o 
   5   5  11      125.05      126.67      5.26 o 
   6   5  11       90.85       91.85      4.94 o 
   7   5  11       11.79        5.78      2.57 o 
   8   5  11       11.45       11.00      3.07 o 
  -7   6  11       32.62       31.54      4.84 o 
  -6   6  11       27.06       31.62      4.57 o 
  -5   6  11       18.89       27.73      5.98 o 
  -4   6  11       90.13       89.69      4.41 o 
  -3   6  11      129.14      134.34      3.56 o 
  -2   6  11       12.24       11.62      1.32 o 
  -1   6  11       94.52       95.33      2.10 o 
   0   6  11      205.30      195.21      2.81 o 
   1   6  11       93.19       93.48      3.21 o 
   2   6  11       13.07       13.79      1.82 o 
   3   6  11      126.56      125.15      5.78 o 
   4   6  11       86.96       91.73      4.86 o 
   5   6  11       18.20       20.26      3.06 o 
   6   6  11       26.88       31.03      3.62 o 
   7   6  11       32.73       35.91      3.89 o 
  -7   7  11        4.05        7.91      2.82 o 
  -6   7  11       12.52       11.79      2.82 o 
  -5   7  11       67.82       76.72      4.61 o 
  -4   7  11       60.35       64.25      4.12 o 
  -3   7  11      219.79      221.54      6.32 o 
  -2   7  11       18.79       21.34      1.58 o 
  -1   7  11      197.04      199.70      3.40 o 
   0   7  11       28.53       29.92      1.59 o 
   1   7  11      196.89      194.33      3.38 o 
   2   7  11       19.62       19.80      2.24 o 
   3   7  11      220.82      222.90      5.00 o 
   4   7  11       62.09       58.06      9.64 o 
   5   7  11       68.65       72.81      4.56 o 
   6   7  11       13.12       10.43      2.82 o 
   7   7  11        4.14        5.53      3.80 o 
  -6   8  11       25.51       22.63      4.83 o 
  -5   8  11       33.01       34.98      4.93 o 
  -4   8  11       63.56       57.29      3.42 o 
  -3   8  11       33.66       33.72      2.74 o 
  -2   8  11        5.67        1.52      1.63 o 
  -1   8  11      134.27      124.16      3.42 o 
   0   8  11       95.19       86.65      3.03 o 
   1   8  11      133.60      131.83      4.13 o 
   2   8  11        5.86        3.35      1.69 o 
   3   8  11       34.16       30.38      3.51 o 
   4   8  11       62.64       57.05      4.30 o 
   5   8  11       33.14       37.23      3.79 o 
   6   8  11       25.24       23.87      3.50 o 
  -6   9  11       11.42       14.71      5.35 o 
  -5   9  11       28.96       32.94      3.70 o 
  -4   9  11        1.72        1.27      1.76 o 
  -3   9  11       90.30       91.41      3.86 o 
  -2   9  11        4.12        1.66      2.26 o 
  -1   9  11       69.71       82.12      3.80 o 
   0   9  11       10.09        9.50      2.01 o 
   1   9  11       69.21       74.51      4.57 o 
   2   9  11        4.17        5.89      1.98 o 
   3   9  11       90.26       90.31      3.85 o 
   4   9  11        1.80        1.52      1.88 o 
   5   9  11       29.13       33.90      3.91 o 
   6   9  11       11.61       11.06      5.95 o 
  -5  10  11        8.98       13.26      6.56 o 
  -4  10  11        8.01        8.96      2.85 o 
  -3  10  11        2.54        2.10      2.35 o 
  -2  10  11        5.02        2.09      2.29 o 
  -1  10  11        9.47        3.44      2.38 o 
   0  10  11        4.18        2.30      1.88 o 
   1  10  11        9.58        6.78      2.46 o 
   2  10  11        5.40        5.82      2.39 o 
   3  10  11        2.80        0.96      2.10 o 
   4  10  11        8.16        5.94      2.13 o 
   5  10  11        9.00       14.00      3.19 o 
  -4  11  11        6.57        7.91      3.11 o 
  -3  11  11       20.92       19.47      4.51 o 
  -2  11  11        5.89        3.13      2.55 o 
  -1  11  11       17.06       14.39      2.97 o 
   0  11  11       13.43        8.05      2.61 o 
   1  11  11       16.91       16.06      2.96 o 
   2  11  11        5.87        4.59      2.29 o 
   3  11  11       21.00       20.43      3.37 o 
   4  11  11        6.61        1.37      2.62 o 
  -2  12  11        6.91        2.22      2.82 o 
  -1  12  11       11.33       14.32      3.33 o 
   0  12  11       12.65       14.49      4.24 o 
   1  12  11       11.45       12.06      4.04 o 
   2  12  11        7.11        0.95      2.63 o 
   0   0  12       22.28       21.04      2.07 o 
   1   0  12     1284.21     1107.00     18.75 o 
   2   0  12        7.37        6.37      1.49 o 
   3   0  12       82.65       82.80      3.16 o 
   4   0  12       19.84       13.68      1.85 o 
   5   0  12      154.93      161.73      3.63 o 
   6   0  12       19.67       14.57      1.77 o 
   7   0  12       75.78       82.72      4.78 o 
   8   0  12        3.09        4.83      2.41 o 
  -8   1  12        9.63        6.74      2.07 o 
  -7   1  12        1.61        1.96      1.74 o 
  -6   1  12        5.84        3.29      2.11 o 
  -5   1  12        9.31        5.33      1.41 o 
  -4   1  12       39.08       39.37      2.53 o 
  -3   1  12      360.40      376.59      5.53 o 
  -2   1  12      141.30      144.92      6.22 o 
  -1   1  12      194.67      185.78      3.78 o 
   0   1  12      166.47      134.90      3.29 o 
   1   1  12      191.43      181.34      4.65 o 
   2   1  12      142.00      137.14      4.22 o 
   3   1  12      361.63      363.53      6.64 o 
   4   1  12       40.15       42.25      2.75 o 
   5   1  12        9.53        8.07      1.47 o 
   6   1  12        5.91        3.54      1.47 o 
   7   1  12        1.72        2.05      1.48 o 
   8   1  12        9.78        8.19      2.59 o 
  -8   2  12       11.38       10.36      2.26 o 
  -7   2  12       10.42        8.63      2.09 o 
  -6   2  12       15.99       19.73      2.41 o 
  -5   2  12       62.94       67.54      3.38 o 
  -4   2  12      180.06      199.30      5.96 o 
  -3   2  12       24.99       22.23      2.47 o 
  -2   2  12       62.07       62.44      3.43 o 
  -1   2  12      828.15      833.64      9.47 o 
   0   2  12        2.49        0.69      1.13 o 
   1   2  12      824.59      813.03      9.50 o 
   2   2  12       62.38       62.47      2.86 o 
   3   2  12       25.19       25.42      3.48 o 
   4   2  12      178.97      193.25      4.55 o 
   5   2  12       60.96       61.82      3.21 o 
   6   2  12       16.61       14.15      1.80 o 
   7   2  12       10.29        7.11      1.91 o 
   8   2  12       11.42        6.55      2.25 o 
  -8   3  12       26.96       23.87      3.57 o 
  -7   3  12       22.39       20.67      3.15 o 
  -6   3  12      161.74      173.48     10.49 o 
  -5   3  12      420.97      428.78      7.04 o 
  -4   3  12      119.83      114.35      3.77 o 
  -3   3  12      137.69      131.65     13.51 o 
  -2   3  12      253.87      277.69      4.10 o 
  -1   3  12      159.62      149.06      3.09 o 
   0   3  12      320.52      307.81      4.09 o 
   1   3  12      157.40      145.09      4.48 o 
   2   3  12      253.95      283.27     18.05 o 
   3   3  12      139.88      136.06      3.89 o 
   4   3  12      117.68      103.89      4.32 o 
   5   3  12      423.94      427.32      8.08 o 
   6   3  12      158.45      157.33      4.63 o 
   7   3  12       22.65       21.61      2.57 o 
   8   3  12       27.19       27.25      3.56 o 
  -8   4  12       26.32       26.84      3.64 o 
  -7   4  12        3.98        6.11      2.49 o 
  -6   4  12        0.08       -0.81      1.97 o 
  -5   4  12       65.71       75.66      4.55 o 
  -4   4  12      239.02      255.38      5.21 o 
  -3   4  12       91.83       90.20      2.47 o 
  -2   4  12       33.66       31.04      1.74 o 
  -1   4  12       99.52       96.89      3.08 o 
   0   4  12        0.55        0.31      1.02 o 
   1   4  12      104.68      105.21      4.26 o 
   2   4  12       33.11       30.37      2.23 o 
   3   4  12       92.80       86.74      5.57 o 
   4   4  12      236.19      257.11      5.25 o 
   5   4  12       64.37       69.03      3.71 o 
   6   4  12        0.04        0.81      1.67 o 
   7   4  12        4.06        2.18      2.43 o 
   8   4  12       26.19       24.60      8.73 o 
  -8   5  12       34.78       35.19      3.99 o 
  -7   5  12        0.25        1.66      3.20 o 
  -6   5  12       56.71       59.17      5.41 o 
  -5   5  12       15.11       22.06      4.93 o 
  -4   5  12       54.30       45.87      3.77 o 
  -3   5  12       28.10       30.25      1.86 o 
  -2   5  12      320.88      324.07      4.52 o 
  -1   5  12       12.78       15.24      1.35 o 
   0   5  12      442.79      433.67      4.36 o 
   1   5  12       12.22       13.82      4.33 o 
   2   5  12      318.03      309.41      5.84 o 
   3   5  12       28.51       33.21      4.84 o 
   4   5  12       53.48       53.74      3.09 o 
   5   5  12       15.82       14.97      2.92 o 
   6   5  12       55.10       57.84      4.37 o 
   7   5  12        0.20        0.79      2.33 o 
   8   5  12       34.47       42.82      4.47 o 
  -7   6  12       37.52       42.55      4.15 o 
  -6   6  12       33.10       27.99      3.52 o 
  -5   6  12       71.54       66.00      4.33 o 
  -4   6  12       87.45       77.25      4.36 o 
  -3   6  12       10.12       12.89      1.53 o 
  -2   6  12       72.05       70.70      2.58 o 
  -1   6  12      528.48      552.17      6.82 o 
   0   6  12       55.12       68.92      2.15 o 
   1   6  12      527.74      556.53     11.26 o 
   2   6  12       69.77       73.61      3.20 o 
   3   6  12        9.86       11.22      2.41 o 
   4   6  12       88.42       88.89      4.72 o 
   5   6  12       72.08       71.82      4.61 o 
   6   6  12       33.89       21.25      4.38 o 
   7   6  12       38.61       36.63      4.00 o 
  -7   7  12       17.64       21.17      3.49 o 
  -6   7  12        1.73        0.16      2.33 o 
  -5   7  12       47.49       45.89      3.96 o 
  -4   7  12       17.65       14.91      2.73 o 
  -3   7  12      201.72      207.37      6.10 o 
  -2   7  12       19.72       19.90      2.02 o 
  -1   7  12      243.99      270.68      3.97 o 
   0   7  12       47.99       52.15      2.05 o 
   1   7  12      245.26      272.64      5.98 o 
   2   7  12       18.64       21.69      2.59 o 
   3   7  12      202.24      189.35      7.34 o 
   4   7  12       17.63       19.88      4.75 o 
   5   7  12       47.61       47.49      4.05 o 
   6   7  12        1.79        1.55      2.50 o 
   7   7  12       17.51       27.97      3.77 o 
  -6   8  12       10.33        8.33      3.19 o 
  -5   8  12       54.25       50.26      4.06 o 
  -4   8  12        6.43        8.35      2.41 o 
  -3   8  12       17.27       18.12      2.33 o 
  -2   8  12       22.38       21.59      2.34 o 
  -1   8  12      553.72      516.57      7.21 o 
   0   8  12       30.10       26.97      2.35 o 
   1   8  12      553.44      516.97      7.30 o 
   2   8  12       22.63       26.70      2.58 o 
   3   8  12       17.29       17.99      2.31 o 
   4   8  12        6.38        4.10      2.46 o 
   5   8  12       54.50       54.42      4.40 o 
   6   8  12       10.07       13.62      3.19 o 
  -5   9  12        6.67        8.50      2.70 o 
  -4   9  12        5.00        3.60      1.99 o 
  -3   9  12       25.78       22.37      2.51 o 
  -2   9  12        3.60        7.08      2.45 o 
  -1   9  12       74.03       79.87      3.75 o 
   0   9  12       25.93       36.43      2.82 o 
   1   9  12       74.62       78.95      4.56 o 
   2   9  12        3.86        4.46      1.86 o 
   3   9  12       25.58       24.23      2.55 o 
   4   9  12        4.84        6.70      2.58 o 
   5   9  12        6.82        8.42      2.84 o 
  -5  10  12       14.20       14.64      3.21 o 
  -4  10  12       10.21        8.64      2.94 o 
  -3  10  12        1.32       -1.16      3.54 o 
  -2  10  12       20.71       17.67      3.09 o 
  -1  10  12       21.66       19.89      2.98 o 
   0  10  12       30.65       32.00      4.05 o 
   1  10  12       21.44       18.24      4.08 o 
   2  10  12       20.79       19.71      3.03 o 
   3  10  12        1.30        0.01      2.04 o 
   4  10  12       10.28        9.10      3.65 o 
   5  10  12       14.18       10.76      3.34 o 
  -3  11  12        7.98        9.85      3.08 o 
  -2  11  12        1.80        0.25      2.30 o 
  -1  11  12        1.79       -3.30      3.30 o 
   0  11  12        1.44       -2.76      2.76 o 
   1  11  12        1.74        1.89      2.24 o 
   2  11  12        1.70        1.87      2.60 o 
   3  11  12        7.62        8.24      2.85 o 
  -1  12  12       12.66        9.62      3.17 o 
   0  12  12        0.00        1.45      3.24 o 
   1  12  12       12.85        6.21      3.46 o 
   1   0  13       14.54       11.58      1.60 o 
   2   0  13      642.51      608.12      8.83 o 
   3   0  13        1.66        0.73      1.27 o 
   4   0  13       97.23      102.32      3.48 o 
   5   0  13       17.35       17.53      1.76 o 
   6   0  13        1.44       -0.22      1.46 o 
   7   0  13        4.61        4.57      1.87 o 
   8   0  13        3.97        3.23      2.45 o 
  -8   1  13       12.26       11.74      2.38 o 
  -7   1  13        0.41       -0.26      1.64 o 
  -6   1  13       41.98       45.47      3.27 o 
  -5   1  13       80.20       88.05      2.94 o 
  -4   1  13       22.91       21.09      2.07 o 
  -3   1  13      907.30      892.15     15.38 o 
  -2   1  13      174.20      185.02      7.10 o 
  -1   1  13      346.94      329.28      5.15 o 
   0   1  13       78.65       81.63      2.94 o 
   1   1  13      347.66      323.20      5.03 o 
   2   1  13      174.32      179.57      4.50 o 
   3   1  13      904.40      934.91     12.00 o 
   4   1  13       22.67       24.05      2.22 o 
   5   1  13       78.76       87.44      3.50 o 
   6   1  13       41.57       45.29      2.65 o 
   7   1  13        0.37        0.96      1.43 o 
   8   1  13       12.17       12.23      2.90 o 
  -8   2  13       12.02       12.32      2.44 o 
  -7   2  13       69.08       64.83      3.56 o 
  -6   2  13       40.04       43.68      3.12 o 
  -5   2  13      100.56      101.66      3.83 o 
  -4   2  13      284.25      304.93      5.68 o 
  -3   2  13        8.33       10.38      2.15 o 
  -2   2  13      346.50      330.54      4.53 o 
  -1   2  13      127.13      114.67      2.88 o 
   0   2  13       16.08       15.71      2.39 o 
   1   2  13      127.62      116.70      4.23 o 
   2   2  13      345.52      282.34     38.50 o 
   3   2  13        8.35        7.92      2.17 o 
   4   2  13      286.54      295.97      7.95 o 
   5   2  13      101.24       99.37      3.77 o 
   6   2  13       40.31       43.45      2.59 o 
   7   2  13       69.59       67.04      4.28 o 
   8   2  13       12.30       14.40      2.46 o 
  -8   3  13       43.62       58.23      5.99 o 
  -7   3  13        4.75        5.15      2.56 o 
  -6   3  13       77.28       86.48      3.82 o 
  -5   3  13       78.39       88.90      3.80 o 
  -4   3  13        6.79        7.94      1.76 o 
  -3   3  13      763.06      800.77     14.65 o 
  -2   3  13      687.79      711.93      6.55 o 
  -1   3  13      307.62      305.59      6.02 o 
   0   3  13      129.76      136.17      3.07 o 
   1   3  13      310.93      314.71      7.54 o 
   2   3  13      687.02      663.56     40.51 o 
   3   3  13      761.57      780.05     12.62 o 
   4   3  13        6.56        6.18      1.75 o 
   5   3  13       76.84       85.29      3.62 o 
   6   3  13       76.40       79.98      3.74 o 
   7   3  13        4.88        2.56      1.86 o 
   8   3  13       43.36       52.77      4.65 o 
  -8   4  13        6.94        7.95      3.05 o 
  -7   4  13       17.16       17.95      3.21 o 
  -6   4  13       59.88       56.26      4.17 o 
  -5   4  13       73.02       66.04      3.51 o 
  -4   4  13      240.43      262.40     11.24 o 
  -3   4  13       33.41       37.37      1.96 o 
  -2   4  13      385.65      396.90      5.21 o 
  -1   4  13       27.07       25.48      4.04 o 
   0   4  13      183.72      190.44      3.50 o 
   1   4  13       27.74       25.24      3.42 o 
   2   4  13      380.98      379.17      7.46 o 
   3   4  13       33.46       26.11      2.86 o 
   4   4  13      239.71      254.49      5.30 o 
   5   4  13       73.74       66.48      3.43 o 
   6   4  13       59.83       56.34      4.88 o 
   7   4  13       17.51       15.90      3.23 o 
   8   4  13        6.79        5.19      2.83 o 
  -7   5  13       33.78       38.07      4.14 o 
  -6   5  13       22.84       30.92      5.46 o 
  -5   5  13        4.34        0.96      2.10 o 
  -4   5  13       90.72       94.66      2.96 o 
  -3   5  13       10.70       11.80      1.86 o 
  -2   5  13        0.74        0.83      1.15 o 
  -1   5  13       52.48       51.50      2.36 o 
   0   5  13       42.90       44.15      2.26 o 
   1   5  13       54.31       54.79      3.75 o 
   2   5  13        0.77        0.14      1.86 o 
   3   5  13        9.18        7.72      2.25 o 
   4   5  13       90.55      100.47      6.99 o 
   5   5  13        5.04        2.15      2.50 o 
   6   5  13       22.57       20.69      3.16 o 
   7   5  13       33.80       30.67      6.77 o 
  -7   6  13       16.42       18.45      3.50 o 
  -6   6  13        3.35        2.54      2.38 o 
  -5   6  13       82.86       73.40      5.99 o 
  -4   6  13       84.68       80.55      4.59 o 
  -3   6  13       69.77       75.20      2.83 o 
  -2   6  13       73.77       73.82      3.18 o 
  -1   6  13       51.66       44.41      2.10 o 
   0   6  13       39.46       39.73      2.07 o 
   1   6  13       51.02       46.46      3.70 o 
   2   6  13       76.52       70.59      3.22 o 
   3   6  13       69.89       77.25      4.52 o 
   4   6  13       84.94       76.70      5.77 o 
   5   6  13       82.67       90.89      5.02 o 
   6   6  13        3.20        3.98      2.48 o 
   7   6  13       16.48       20.80      3.52 o 
  -6   7  13       12.55       12.90      2.87 o 
  -5   7  13       51.50       56.33      4.26 o 
  -4   7  13       13.26       13.27      2.71 o 
  -3   7  13      160.89      155.60      5.90 o 
  -2   7  13       83.20       77.93      4.69 o 
  -1   7  13      149.37      151.03      5.09 o 
   0   7  13       41.04       36.10      1.94 o 
   1   7  13      149.75      146.62      3.61 o 
   2   7  13       83.55       80.37      3.44 o 
   3   7  13      162.54      161.94     10.00 o 
   4   7  13       13.18       10.61      2.89 o 
   5   7  13       52.43       49.91      4.29 o 
   6   7  13       12.03        9.85      3.03 o 
  -6   8  13        5.40        2.13      2.68 o 
  -5   8  13        9.90        8.92      5.02 o 
  -4   8  13        7.96       10.63      2.59 o 
  -3   8  13       44.26       48.09      4.06 o 
  -2   8  13       35.96       33.77      2.77 o 
  -1   8  13       68.85       74.42      3.08 o 
   0   8  13        0.42        0.59      1.58 o 
   1   8  13       69.16       68.52      3.53 o 
   2   8  13       34.98       30.27      2.63 o 
   3   8  13       44.41       46.86      5.67 o 
   4   8  13        7.43        9.73      2.81 o 
   5   8  13       10.20        8.93      2.89 o 
   6   8  13        5.43        4.57      2.92 o 
  -5   9  13       19.37       12.27      2.96 o 
  -4   9  13        1.10        1.99      2.33 o 
  -3   9  13       46.68       49.48      3.43 o 
  -2   9  13       19.35       25.89      3.28 o 
  -1   9  13       13.85       15.02      2.26 o 
   0   9  13       35.64       31.57      5.16 o 
   1   9  13       14.10       20.94      5.12 o 
   2   9  13       18.90       21.21      4.29 o 
   3   9  13       47.03       44.69      4.11 o 
   4   9  13        1.02       -1.54      2.22 o 
   5   9  13       19.25       19.69      3.53 o 
  -4  10  13        2.73       -3.20      3.20 o 
  -3  10  13        3.69        1.97      2.41 o 
  -2  10  13        4.22        1.44      2.20 o 
  -1  10  13       18.98       12.11      2.72 o 
   0  10  13        6.99        7.46      2.52 o 
   1  10  13       19.24       19.05      3.04 o 
   2  10  13        4.29        6.07      2.45 o 
   3  10  13        3.69        0.03      3.43 o 
   4  10  13        2.97        3.36      2.75 o 
  -3  11  13        8.51       10.03      3.00 o 
  -2  11  13        0.64       -2.02      2.24 o 
   0  11  13       14.73       13.93      4.11 o 
   1  11  13        6.78        3.71      2.57 o 
   2  11  13        0.61        0.58      2.26 o 
   3  11  13        8.28        6.66      3.36 o 
   0   0  14       16.69       16.14      2.16 o 
   1   0  14      504.41      487.21      6.26 o 
   2   0  14        1.60        0.20      1.68 o 
   3   0  14       54.61       55.85      2.91 o 
   4   0  14       24.14       26.54      2.30 o 
   5   0  14       11.54        8.00      1.57 o 
   6   0  14        0.80       -0.27      1.34 o 
   7   0  14        2.18        5.27      2.00 o 
   8   0  14        0.84        0.66      2.31 o 
  -8   1  14       13.10       12.05      2.54 o 
  -7   1  14       27.64       31.96      3.95 o 
  -6   1  14        2.98        1.23      1.41 o 
  -5   1  14       40.50       40.77      2.46 o 
  -4   1  14       16.52       18.64      2.76 o 
  -3   1  14       25.90       24.86      3.55 o 
  -2   1  14      194.27      177.99      7.40 o 
  -1   1  14      200.01      194.78      5.15 o 
   0   1  14      846.25      776.88     11.24 o 
   1   1  14      203.25      197.12      5.78 o 
   2   1  14      195.37      185.27      7.74 o 
   3   1  14       26.20       29.83      2.39 o 
   4   1  14       15.88       14.56      1.99 o 
   5   1  14       39.74       42.80      2.93 o 
   6   1  14        3.62        2.30      1.45 o 
   7   1  14       26.96       29.08      2.37 o 
   8   1  14       13.41       15.60      3.11 o 
  -8   2  14        1.12       -0.11      2.03 o 
  -7   2  14        3.38        3.93      2.05 o 
  -6   2  14       12.75       11.36      2.16 o 
  -5   2  14       45.88       49.84      3.65 o 
  -4   2  14       29.07       31.58      2.92 o 
  -3   2  14        4.14        1.86      1.85 o 
  -2   2  14       32.14       39.13      2.22 o 
  -1   2  14      974.80      917.23     14.18 o 
   0   2  14        1.19        1.68      1.29 o 
   1   2  14      971.88      874.07      7.42 o 
   2   2  14       31.16       26.86      3.97 o 
   3   2  14        4.19        5.58      1.68 o 
   4   2  14       29.07       36.02      3.45 o 
   5   2  14       47.07       47.47      2.99 o 
   6   2  14       12.51       13.11      1.89 o 
   7   2  14        3.77        2.34      1.87 o 
   8   2  14        1.02       -1.99      1.99 o 
  -7   3  14        8.54        8.56      2.67 o 
  -6   3  14       45.85       46.59      3.31 o 
  -5   3  14      122.76      129.41      4.35 o 
  -4   3  14       48.21       41.02      5.36 o 
  -3   3  14       46.59       48.76      3.73 o 
  -2   3  14      164.83      162.43      5.68 o 
  -1   3  14      247.42      260.80      4.83 o 
   0   3  14       62.08       55.88      2.70 o 
   1   3  14      248.82      260.79     11.94 o 
   2   3  14      165.34      139.92     25.20 o 
   3   3  14       47.36       49.51      3.10 o 
   4   3  14       46.79       41.69      2.82 o 
   5   3  14      121.65      123.45      4.21 o 
   6   3  14       45.38       45.31      3.62 o 
   7   3  14        8.41        5.02      2.01 o 
  -7   4  14       14.88       14.59      3.06 o 
  -6   4  14       10.80        8.65      2.70 o 
  -5   4  14       38.49       45.11      3.10 o 
  -4   4  14       49.81       53.68      3.24 o 
  -3   4  14       35.01       38.00      2.00 o 
  -2   4  14       67.79       79.44      2.74 o 
  -1   4  14       47.30       50.79      2.69 o 
   0   4  14      338.50      330.44      4.62 o 
   1   4  14       44.24       41.62      3.51 o 
   2   4  14       68.54       80.16      4.24 o 
   3   4  14       35.23       40.51      3.47 o 
   4   4  14       49.93       56.80      3.76 o 
   5   4  14       39.85       45.52      3.42 o 
   6   4  14       10.96       10.73      2.90 o 
   7   4  14       15.44       14.47      3.08 o 
  -7   5  14        0.07       -0.30      3.26 o 
  -6   5  14       62.03       62.48      4.47 o 
  -5   5  14       76.18       74.05      6.10 o 
  -4   5  14       40.35       41.07      2.36 o 
  -3   5  14       46.57       39.51      2.12 o 
  -2   5  14       46.23       48.13      2.50 o 
  -1   5  14       79.95       70.52      2.99 o 
   0   5  14      184.76      190.98      3.74 o 
   1   5  14       78.55       71.90      5.07 o 
   2   5  14       47.75       50.00      3.88 o 
   3   5  14       47.37       34.99      3.37 o 
   4   5  14       41.29       46.88      4.02 o 
   5   5  14       75.99       77.65      4.84 o 
   6   5  14       63.24       62.67      4.68 o 
   7   5  14        0.10        2.77      2.56 o 
  -7   6  14       24.76       22.45      3.80 o 
  -6   6  14       33.66       27.64      3.59 o 
  -5   6  14       91.45       81.79      4.87 o 
  -4   6  14       25.99       28.57      7.70 o 
  -3   6  14      107.29      104.94      3.98 o 
  -2   6  14       92.40       93.83      3.59 o 
  -1   6  14       38.63       44.22      2.15 o 
   0   6  14      262.11      237.03      7.29 o 
   1   6  14       40.36       44.86      5.42 o 
   2   6  14       93.00      103.49      4.97 o 
   3   6  14      107.58      104.38      5.12 o 
   4   6  14       25.54       22.59      3.12 o 
   5   6  14       89.83       93.23      5.32 o 
   6   6  14       33.70       26.38      3.59 o 
   7   6  14       24.48       26.66      3.70 o 
  -6   7  14       17.21       16.48      4.11 o 
  -5   7  14        4.93        2.08      2.44 o 
  -4   7  14       17.21       14.09      2.76 o 
  -3   7  14       26.77       32.08      3.48 o 
  -2   7  14      108.83      110.49      4.69 o 
  -1   7  14       34.81       33.95      2.22 o 
   0   7  14      258.54      306.14      4.32 o 
   1   7  14       34.80       36.29      2.31 o 
   2   7  14      108.02      110.10      5.21 o 
   3   7  14       27.56       28.48      3.33 o 
   4   7  14       16.93       19.71      3.22 o 
   5   7  14        4.93        2.35      2.43 o 
   6   7  14       17.60       19.58      3.28 o 
  -5   8  14       19.14       17.66      3.15 o 
  -4   8  14        4.04        4.82      2.40 o 
  -3   8  14        9.18        6.92      2.48 o 
  -2   8  14       18.81       19.20      2.82 o 
  -1   8  14      171.75      178.63      4.66 o 
   0   8  14       19.20       24.44      2.46 o 
   1   8  14      170.74      185.14      7.32 o 
   2   8  14       18.11       18.83      3.06 o 
   3   8  14        8.71        9.83      2.72 o 
   4   8  14        3.81        4.77      2.68 o 
   5   8  14       19.31       14.87      3.20 o 
  -5   9  14        7.45        8.92      2.80 o 
  -4   9  14       21.57       24.23      3.42 o 
  -3   9  14       10.13       13.69      2.80 o 
  -2   9  14       63.20       58.04      4.60 o 
  -1   9  14       19.53       21.65      3.03 o 
   0   9  14       41.08       53.76      4.39 o 
   1   9  14       19.52       21.83      3.05 o 
   2   9  14       63.69       67.66      4.18 o 
   3   9  14       10.27       11.59      3.13 o 
   4   9  14       21.01       24.61      3.52 o 
   5   9  14        7.32        6.82      2.92 o 
  -4  10  14        4.99       10.06      4.29 o 
  -3  10  14        0.94       -0.54      2.34 o 
  -2  10  14        5.76        6.43      2.53 o 
  -1  10  14       10.55        8.86      3.60 o 
   0  10  14        0.08       -1.99      1.99 o 
   1  10  14       10.37        8.12      2.55 o 
   2  10  14        5.72        3.78      2.42 o 
   3  10  14        1.05        3.31      3.94 o 
   4  10  14        5.04        4.64      2.82 o 
  -2  11  14        5.14        5.56      3.73 o 
   0  11  14        8.06       12.20      4.26 o 
   1  11  14        0.94       -1.37      2.25 o 
   2  11  14        4.93        1.85      2.62 o 
   1   0  15        8.17        9.21      1.69 o 
   2   0  15       91.52       87.06      4.17 o 
   3   0  15       50.34       54.76      3.82 o 
   4   0  15        9.65       11.56      2.02 o 
   5   0  15       47.35       52.41      3.06 o 
   6   0  15       11.42       11.36      1.84 o 
   7   0  15       24.03       24.85      2.73 o 
  -7   1  15        3.66        2.97      1.93 o 
  -6   1  15        8.35        6.07      1.66 o 
  -5   1  15        3.87        6.56      1.57 o 
  -4   1  15       57.68       60.52      4.00 o 
  -3   1  15      222.82      227.39     12.84 o 
  -2   1  15      504.51      477.99      7.18 o 
  -1   1  15      136.34      126.68      3.72 o 
   0   1  15       50.28       51.60      2.71 o 
   1   1  15      138.42      129.72      3.75 o 
   2   1  15      506.19      508.50     12.33 o 
   3   1  15      222.13      210.22      4.78 o 
   4   1  15       56.36       56.84      3.40 o 
   5   1  15        3.78        4.83      1.81 o 
   6   1  15        8.17        9.96      1.80 o 
   7   1  15        3.85        2.22      1.63 o 
  -7   2  15        7.86        7.88      2.28 o 
  -6   2  15       75.53       82.83      6.77 o 
  -5   2  15        7.98       11.33      2.20 o 
  -4   2  15      190.80      192.02      4.87 o 
  -3   2  15       87.97       90.82     10.23 o 
  -2   2  15      165.35      162.98      3.73 o 
  -1   2  15      317.48      315.38      5.36 o 
   0   2  15      466.01      449.56      6.33 o 
   1   2  15      313.41      298.95      6.02 o 
   2   2  15      162.49      143.34     19.51 o 
   3   2  15       87.00      100.91      3.74 o 
   4   2  15      193.22      185.31      5.90 o 
   5   2  15        8.11        8.11      1.97 o 
   6   2  15       75.54       77.28      3.23 o 
   7   2  15        7.81        6.83      2.09 o 
  -7   3  15        6.35        6.99      2.88 o 
  -6   3  15       24.44       28.19      2.85 o 
  -5   3  15        0.22        0.62      1.73 o 
  -4   3  15      172.46      173.85      4.90 o 
  -3   3  15       63.62       70.57      2.74 o 
  -2   3  15      179.54      198.93      3.92 o 
  -1   3  15      193.90      202.24      5.46 o 
   0   3  15       60.48       50.42      2.77 o 
   1   3  15      197.64      199.10      3.90 o 
   2   3  15      181.70      173.69     24.09 o 
   3   3  15       65.39       74.52      7.97 o 
   4   3  15      170.40      171.36      4.71 o 
   5   3  15        0.24       -1.49      1.49 o 
   6   3  15       24.03       26.25      2.69 o 
   7   3  15        6.64        7.29      2.70 o 
  -7   4  15        0.14       -0.93      2.28 o 
  -6   4  15       25.39       22.44      3.37 o 
  -5   4  15        7.18        8.26      2.08 o 
  -4   4  15      140.51      151.17      7.77 o 
  -3   4  15        3.22        0.16      1.12 o 
  -2   4  15      114.23      119.33      3.23 o 
  -1   4  15        2.65        4.21      1.60 o 
   0   4  15       77.70       82.87      2.83 o 
   1   4  15        2.85        1.08      2.00 o 
   2   4  15      114.57      126.67      6.10 o 
   3   4  15        2.83        0.94      2.00 o 
   4   4  15      142.72      150.58      4.61 o 
   5   4  15        6.71        7.93      2.09 o 
   6   4  15       25.27       22.47      3.43 o 
   7   4  15        0.12       -0.59      2.37 o 
  -7   5  15       40.21       39.22      4.31 o 
  -6   5  15        8.36        5.07      2.57 o 
  -5   5  15       28.24       23.21      3.60 o 
  -4   5  15      202.07      187.25      5.33 o 
  -3   5  15      116.43      126.96      3.16 o 
  -2   5  15      241.91      220.69      5.91 o 
  -1   5  15      250.06      248.38      4.95 o 
   0   5  15       50.11       45.00      2.42 o 
   1   5  15      248.86      254.36      6.56 o 
   2   5  15      242.16      226.32      6.44 o 
   3   5  15      115.83      129.14      5.52 o 
   4   5  15      201.96      211.54      8.97 o 
   5   5  15       28.18       28.09      3.62 o 
   6   5  15        8.41        4.29      2.73 o 
   7   5  15       40.17       40.42      4.18 o 
  -6   6  15       13.47       15.50      3.29 o 
  -5   6  15       13.51       13.76      2.97 o 
  -4   6  15       21.58       22.69      3.16 o 
  -3   6  15       44.42       48.03      3.64 o 
  -2   6  15        2.45        6.05      2.85 o 
  -1   6  15      109.97      112.82      3.27 o 
   0   6  15       33.39       32.93      2.21 o 
   1   6  15      109.05      113.69      6.43 o 
   2   6  15        2.88        6.83      2.55 o 
   3   6  15       42.88       51.19      4.26 o 
   4   6  15       21.86       20.27      3.62 o 
   5   6  15       13.60       12.99      3.16 o 
   6   6  15       12.98       12.21      3.12 o 
  -6   7  15       10.14        7.83      2.96 o 
  -5   7  15        5.82        6.38      2.53 o 
  -4   7  15        4.64        2.43      3.01 o 
  -3   7  15       15.15       15.24      2.86 o 
  -2   7  15        5.57        5.57      1.75 o 
  -1   7  15      231.53      251.87      8.47 o 
   0   7  15       14.22        7.70      1.46 o 
   1   7  15      229.88      245.18     10.61 o 
   2   7  15        5.47        6.20      2.53 o 
   3   7  15       14.21       13.26      2.87 o 
   4   7  15        4.30        3.64      2.42 o 
   5   7  15        6.12        8.63      2.75 o 
   6   7  15        9.91       10.66      3.25 o 
  -5   8  15       21.12       25.14      5.67 o 
  -4   8  15       21.09       17.15      5.02 o 
  -3   8  15       43.35       45.08      8.84 o 
  -2   8  15       35.41       42.21      5.12 o 
  -1   8  15       18.02       20.70      2.37 o 
   0   8  15       61.47       63.71      3.55 o 
   1   8  15       18.23       24.15      2.56 o 
   2   8  15       36.08       42.01      5.02 o 
   3   8  15       42.90       45.03      4.23 o 
   4   8  15       21.08       20.48      3.47 o 
   5   8  15       21.22       23.62      3.62 o 
  -4   9  15       10.31        7.98      2.89 o 
  -3   9  15        0.41       -1.87      2.18 o 
  -2   9  15       14.99       17.89      4.37 o 
  -1   9  15        0.60       -1.91      1.91 o 
   0   9  15        1.48        1.99      2.23 o 
   1   9  15        0.55       -0.40      2.08 o 
   2   9  15       14.98       17.98      3.29 o 
   3   9  15        0.52       -1.66      3.02 o 
   4   9  15       10.33        8.55      2.89 o 
  -3  10  15        6.24        4.40      3.58 o 
  -2  10  15       10.60        8.02      3.76 o 
  -1  10  15        3.75        2.25      3.20 o 
   0  10  15       16.45       14.36      2.98 o 
   1  10  15        3.62        4.08      2.38 o 
   2  10  15       10.75       10.44      4.22 o 
   3  10  15        6.15       12.95      4.70 o 
   0  11  15        8.18        8.42      3.92 o 
   1  11  15        1.65       -2.12      2.31 o 
   1   0  16      329.01      334.58      5.87 o 
   2   0  16       96.20       93.24      6.77 o 
   3   0  16       10.84       16.77      5.12 o 
   4   0  16       44.39       39.56      2.83 o 
   5   0  16       24.37       20.30      2.35 o 
   6   0  16        7.76        7.49      1.77 o 
   7   0  16        1.63       -1.30      1.88 o 
  -7   1  16       16.77       23.69      2.90 o 
  -6   1  16        4.93        5.18      1.66 o 
  -5   1  16       15.89       19.47      2.42 o 
  -4   1  16       61.30       56.57      4.04 o 
  -3   1  16       50.46       48.39      3.87 o 
  -2   1  16       44.60       44.10      2.51 o 
  -1   1  16      134.16      137.00      3.98 o 
   0   1  16       15.63       12.34      2.23 o 
   1   1  16      137.31      147.26      4.94 o 
   2   1  16       45.07       49.41      5.52 o 
   3   1  16       50.70       47.48      2.95 o 
   4   1  16       60.67       60.23      3.91 o 
   5   1  16       14.85       19.27      2.35 o 
   6   1  16        4.67        2.98      1.58 o 
   7   1  16       16.48       21.16      2.33 o 
  -7   2  16        0.23        1.13      2.04 o 
  -6   2  16       33.79       34.90      3.22 o 
  -5   2  16       46.12       51.76      3.38 o 
  -4   2  16       69.87       86.96      6.79 o 
  -3   2  16       57.34       52.58      3.15 o 
  -2   2  16       29.40       24.07      1.94 o 
  -1   2  16       57.08       51.27      2.96 o 
   0   2  16      552.35      534.52      7.13 o 
   1   2  16       55.73       54.02      2.95 o 
   2   2  16       29.42       28.38     10.45 o 
   3   2  16       57.08       62.51      3.20 o 
   4   2  16       70.47       82.45      3.65 o 
   5   2  16       47.11       49.98      3.25 o 
   6   2  16       33.92       41.27      2.73 o 
   7   2  16        0.18       -1.74      1.74 o 
  -7   3  16        0.87        0.53      3.31 o 
  -6   3  16       10.82       12.23      3.28 o 
  -5   3  16        9.63        9.07      2.18 o 
  -4   3  16       16.98       11.73      2.13 o 
  -3   3  16        5.10        6.49      1.51 o 
  -2   3  16      154.21      146.44      3.60 o 
  -1   3  16      131.36      119.74      4.57 o 
   0   3  16      194.79      192.80      5.89 o 
   1   3  16      132.69      122.30      3.37 o 
   2   3  16      154.19      148.42     10.25 o 
   3   3  16        5.03        7.42      2.25 o 
   4   3  16       16.50       12.30      2.18 o 
   5   3  16        8.90        8.98      2.14 o 
   6   3  16       11.30       12.13      2.79 o 
   7   3  16        0.70        1.32      1.91 o 
  -7   4  16        6.83        5.97      2.91 o 
  -6   4  16      102.38      112.97     15.72 o 
  -5   4  16        1.10        0.68      2.06 o 
  -4   4  16       40.88       43.91      2.34 o 
  -3   4  16       52.50       50.32      2.38 o 
  -2   4  16      132.06      139.77      3.53 o 
  -1   4  16       68.46       59.05      3.68 o 
   0   4  16      682.51      629.57      8.46 o 
   1   4  16       67.85       59.70      2.76 o 
   2   4  16      133.08      135.51      9.99 o 
   3   4  16       51.59       54.02      4.16 o 
   4   4  16       40.66       43.10      3.86 o 
   5   4  16        1.17        1.58      1.83 o 
   6   4  16      102.39      111.62      5.93 o 
   7   4  16        6.81        3.74      2.90 o 
  -6   5  16        6.47        3.81      2.86 o 
  -5   5  16        1.03        2.92      1.55 o 
  -4   5  16       22.21       24.64      2.15 o 
  -3   5  16       14.20       10.56      1.90 o 
  -2   5  16       34.95       36.33      2.36 o 
  -1   5  16       52.46       66.49      3.79 o 
   0   5  16      154.12      144.48      3.61 o 
   1   5  16       54.23       70.64      2.91 o 
   2   5  16       34.40       36.63      3.54 o 
   3   5  16       14.34       10.60      2.62 o 
   4   5  16       22.68       23.56      3.85 o 
   5   5  16        0.87        0.74      2.35 o 
   6   5  16        6.76        5.19      2.85 o 
  -6   6  16       42.95       52.46      4.81 o 
  -5   6  16       23.95       24.75      5.19 o 
  -4   6  16       12.14        8.60      2.56 o 
  -3   6  16       40.64       36.40      2.86 o 
  -2   6  16      150.84      155.33      4.53 o 
  -1   6  16       70.33       79.78      3.49 o 
   0   6  16       97.10      102.35      3.23 o 
   1   6  16       70.56       82.66      3.13 o 
   2   6  16      149.31      160.55      5.97 o 
   3   6  16       40.54       37.85      3.80 o 
   4   6  16       12.40        7.86      2.63 o 
   5   6  16       23.40       20.21      3.44 o 
   6   6  16       43.41       52.84      4.84 o 
  -5   7  16        4.61        2.40      2.65 o 
  -4   7  16        1.64        2.36      2.44 o 
  -3   7  16       18.82       12.53      2.61 o 
  -2   7  16       16.62       18.45      2.26 o 
  -1   7  16       31.25       30.09      3.20 o 
   0   7  16       42.08       54.96      3.34 o 
   1   7  16       31.83       38.00      2.21 o 
   2   7  16       16.32       19.28      3.19 o 
   3   7  16       19.08       18.61      3.29 o 
   4   7  16        1.75        0.89      3.15 o 
   5   7  16        4.46       10.94      3.07 o 
  -5   8  16       17.51       19.61      3.57 o 
  -4   8  16       12.20       10.27      2.98 o 
  -3   8  16       31.98       31.75      3.75 o 
  -2   8  16        9.93       11.91      4.03 o 
  -1   8  16       33.26       35.53      3.52 o 
   0   8  16        8.77       11.47      2.15 o 
   1   8  16       34.30       35.85      3.65 o 
   2   8  16        9.55       10.70      3.74 o 
   3   8  16       32.34       25.54      3.56 o 
   4   8  16       12.38       12.49      3.28 o 
   5   8  16       17.32       15.04      3.36 o 
  -4   9  16        7.44        8.14      2.85 o 
  -3   9  16       13.96       11.19      2.99 o 
  -2   9  16        5.57        5.61      3.76 o 
  -1   9  16       67.43       70.14      4.70 o 
   0   9  16       22.57       31.15      5.16 o 
   1   9  16       67.40       78.73      7.23 o 
   2   9  16        5.83        2.24      2.47 o 
   3   9  16       14.02       14.89      3.19 o 
   4   9  16        7.82        9.69      3.07 o 
  -2  10  16        2.46        5.54      3.48 o 
  -1  10  16        0.58       -2.53      2.89 o 
   0  10  16        0.52       -1.96      3.26 o 
   1  10  16        0.51       -1.23      3.22 o 
   2  10  16        2.34        2.35      3.65 o 
   1   0  17       62.11       70.59      3.31 o 
   2   0  17        8.17        7.19      1.76 o 
   3   0  17      108.96      122.92      5.09 o 
   4   0  17        8.89        5.94      2.42 o 
   5   0  17       17.76       18.22      2.39 o 
   6   0  17        0.80       -0.35      1.50 o 
   7   0  17        0.09       -1.91      1.91 o 
  -7   1  17        9.08        9.57      2.60 o 
  -6   1  17        5.16        4.86      2.06 o 
  -5   1  17       12.35       14.27      2.47 o 
  -4   1  17      131.65      135.65     12.76 o 
  -3   1  17       35.09       36.97      4.05 o 
  -2   1  17      355.08      318.50      7.68 o 
  -1   1  17      108.43      101.55      3.65 o 
   0   1  17       80.90       86.76      5.38 o 
   1   1  17      107.92       96.39      3.64 o 
   2   1  17      356.52      332.06      6.13 o 
   3   1  17       34.95       34.75      6.77 o 
   4   1  17      130.43      133.13      4.35 o 
   5   1  17       12.44       13.59      2.61 o 
   6   1  17        5.11        5.14      1.69 o 
   7   1  17        9.27        8.96      2.10 o 
  -7   2  17        4.00        1.01      2.34 o 
  -6   2  17       16.90       15.46      2.57 o 
  -5   2  17        0.86        2.18      1.88 o 
  -4   2  17        1.18        4.27      2.34 o 
  -3   2  17       30.75       29.77      3.53 o 
  -2   2  17      192.66      169.06      5.09 o 
  -1   2  17       32.58       36.96      3.39 o 
   0   2  17      157.55      129.73      3.94 o 
   1   2  17       31.07       28.35      2.39 o 
   2   2  17      192.29      149.02      7.86 o 
   3   2  17       33.25       32.29      3.30 o 
   4   2  17        1.14        1.01      2.15 o 
   5   2  17        0.97       -0.46      1.64 o 
   6   2  17       16.88       13.87      2.00 o 
   7   2  17        4.02        4.06      2.03 o 
  -6   3  17        2.99        3.09      2.08 o 
  -5   3  17        2.76        4.90      2.08 o 
  -4   3  17      190.97      191.97      8.90 o 
  -3   3  17       43.85       50.06      2.66 o 
  -2   3  17      455.86      440.35      8.08 o 
  -1   3  17      156.71      141.46      4.98 o 
   0   3  17      222.96      218.99      4.92 o 
   1   3  17      157.04      138.57      4.17 o 
   2   3  17      454.71      463.50     16.30 o 
   3   3  17       43.81       51.85      4.03 o 
   4   3  17      190.48      191.61      5.11 o 
   5   3  17        2.68        4.91      1.97 o 
   6   3  17        2.95        2.67      2.06 o 
  -6   4  17        3.10        3.02      2.66 o 
  -5   4  17        8.08        5.94      2.60 o 
  -4   4  17       13.78       13.08      1.69 o 
  -3   4  17        8.95        5.45      1.39 o 
  -2   4  17       21.41       19.22      2.29 o 
  -1   4  17       66.30       66.17      3.86 o 
   0   4  17        5.80        5.95      1.77 o 
   1   4  17       64.48       68.82      2.91 o 
   2   4  17       21.06       22.96      3.10 o 
   3   4  17        7.81        5.39      2.28 o 
   4   4  17       14.00       16.02      3.14 o 
   5   4  17        8.01        6.44      2.11 o 
   6   4  17        3.10        5.29      3.59 o 
  -6   5  17        1.21        1.61      2.69 o 
  -5   5  17       28.46       29.40      2.32 o 
  -4   5  17      107.51      104.42      5.85 o 
  -3   5  17       15.62       20.77      1.82 o 
  -2   5  17      120.50      115.25      3.47 o 
  -1   5  17       20.97       19.71      3.90 o 
   0   5  17      103.44      124.79      3.99 o 
   1   5  17       20.99       23.06      2.11 o 
   2   5  17      120.21      115.90      5.29 o 
   3   5  17       15.72       22.46      3.47 o 
   4   5  17      106.97      105.78      7.96 o 
   5   5  17       28.10       30.13      4.92 o 
   6   5  17        1.15       -0.20      2.75 o 
  -5   6  17        1.28        2.65      2.63 o 
  -4   6  17        9.75        9.84      2.91 o 
  -3   6  17        3.04        6.29      2.00 o 
  -2   6  17       22.08       19.26      2.29 o 
  -1   6  17       42.68       45.70      3.04 o 
   0   6  17       17.46       16.58      1.88 o 
   1   6  17       41.75       46.83      2.68 o 
   2   6  17       22.52       21.68      3.06 o 
   3   6  17        2.74        5.13      2.65 o 
   4   6  17        9.86        4.45      2.59 o 
   5   6  17        1.18        3.31      2.88 o 
  -5   7  17        1.91       -0.41      2.42 o 
  -4   7  17       19.61       12.90      3.08 o 
  -3   7  17        7.53        3.93      2.34 o 
  -2   7  17        9.58        7.80      2.06 o 
  -1   7  17       12.98       18.02      2.91 o 
   0   7  17        0.83        0.04      1.58 o 
   1   7  17       13.39       16.96      2.01 o 
   2   7  17        9.85        9.07      2.69 o 
   3   7  17        7.61        7.94      2.68 o 
   4   7  17       19.63       19.79      3.42 o 
   5   7  17        1.95        3.36      2.88 o 
  -4   8  17        8.70        6.79      3.00 o 
  -3   8  17       13.02       16.32      3.19 o 
  -2   8  17        8.73        6.34      2.45 o 
  -1   8  17       44.19       44.41      5.58 o 
   0   8  17        2.23       -0.39      1.74 o 
   1   8  17       43.66       42.81      6.36 o 
   2   8  17        9.01        8.26      2.78 o 
   3   8  17       12.94        8.57      2.96 o 
   4   8  17        8.85       10.20      3.99 o 
  -3   9  17        2.50        0.80      3.22 o 
  -2   9  17        2.50       -1.32      3.05 o 
  -1   9  17       19.97       27.77      5.08 o 
   0   9  17        0.07       -2.96      2.96 o 
   1   9  17       19.98       27.10      5.18 o 
   2   9  17        2.28        0.58      2.47 o 
   3   9  17        2.42        5.33      2.71 o 
  -1  10  17        9.14       14.36      4.48 o 
   0  10  17       11.75        9.02      2.88 o 
   1  10  17        9.18        9.62      4.40 o 
   0   0  18      543.74      484.83     12.38 o 
   1   0  18       57.27       50.83      3.06 o 
   2   0  18       79.32       75.63      4.65 o 
   3   0  18      123.48      128.29      5.33 o 
   4   0  18       31.65       26.96      4.88 o 
   5   0  18       42.26       47.41      4.20 o 
   6   0  18       34.02       41.53      2.88 o 
  -6   1  18        2.29        1.77      2.70 o 
  -5   1  18       31.94       33.15      3.09 o 
  -4   1  18       41.27       47.03      4.02 o 
  -3   1  18       74.09       73.20      3.04 o 
  -2   1  18      224.22      214.75      6.01 o 
  -1   1  18        5.43        5.31      1.71 o 
   0   1  18      114.30      123.04      8.96 o 
   1   1  18        4.55        3.27      1.80 o 
   2   1  18      223.94      220.92      5.20 o 
   3   1  18       73.66       69.24      6.28 o 
   4   1  18       41.45       49.58      3.26 o 
   5   1  18       33.35       31.51      2.86 o 
   6   1  18        2.30        4.51      1.75 o 
  -6   2  18       48.62       55.19      3.83 o 
  -5   2  18        1.58        1.03      1.97 o 
  -4   2  18       19.49       19.26      3.16 o 
  -3   2  18       39.15       34.68      2.33 o 
  -2   2  18      169.03      167.16      4.59 o 
  -1   2  18       67.42       64.07      3.98 o 
   0   2  18      423.98      383.24     11.08 o 
   1   2  18       68.04       62.66      3.50 o 
   2   2  18      170.01      176.31      6.66 o 
   3   2  18       38.86       35.75      9.56 o 
   4   2  18       19.20       18.99      2.57 o 
   5   2  18        1.60        0.34      2.43 o 
   6   2  18       48.23       59.86      3.44 o 
  -6   3  18       17.13       19.96      2.98 o 
  -5   3  18       12.43       20.80      2.86 o 
  -4   3  18        8.46        8.83      1.60 o 
  -3   3  18        8.74       11.68      1.81 o 
  -2   3  18       51.25       53.90      2.72 o 
  -1   3  18       10.48       12.58      2.54 o 
   0   3  18      189.92      190.41      5.79 o 
   1   3  18       10.75       10.73      2.03 o 
   2   3  18       51.47       58.60      2.91 o 
   3   3  18        8.70       10.02      2.62 o 
   4   3  18        8.50        9.49      2.89 o 
   5   3  18       12.89       15.67      2.49 o 
   6   3  18       17.05       16.36      3.14 o 
  -6   4  18       49.43       66.06      9.91 o 
  -5   4  18        7.29        5.35      1.61 o 
  -4   4  18        7.46       10.65      1.64 o 
  -3   4  18        6.93        5.57      1.50 o 
  -2   4  18       63.03       63.56      3.33 o 
  -1   4  18        6.79        2.83      2.01 o 
   0   4  18       64.71       51.53      2.93 o 
   1   4  18        6.72        3.83      1.83 o 
   2   4  18       63.67       64.80      4.30 o 
   3   4  18        6.74        7.11      2.56 o 
   4   4  18        7.36       12.24      2.91 o 
   5   4  18        7.44        4.52      2.61 o 
   6   4  18       49.08       61.25      4.83 o 
  -5   5  18        2.03        2.77      1.65 o 
  -4   5  18        2.37        1.93      1.53 o 
  -3   5  18        0.31        1.84      1.57 o 
  -2   5  18       16.38       15.62      1.89 o 
  -1   5  18        9.43        7.24      2.22 o 
   0   5  18        3.58        7.56      1.93 o 
   1   5  18       10.42       10.95      1.79 o 
   2   5  18       16.74       19.57      3.26 o 
   3   5  18        0.27       -0.51      2.26 o 
   4   5  18        2.46        3.58      2.66 o 
   5   5  18        2.32        5.74      2.97 o 
  -5   6  18        4.57        5.29      2.74 o 
  -4   6  18       11.76       15.11      3.31 o 
  -3   6  18        7.89        9.90      2.11 o 
  -2   6  18       17.74       16.48      2.28 o 
  -1   6  18       12.61        8.08      1.90 o 
   0   6  18      109.42      113.80      4.81 o 
   1   6  18       12.35       10.85      1.84 o 
   2   6  18       17.46       16.60      2.90 o 
   3   6  18        7.90        7.40      2.84 o 
   4   6  18       12.14       13.80      3.24 o 
   5   6  18        4.52        4.90      2.78 o 
  -4   7  18        0.08       -0.20      2.70 o 
  -3   7  18        8.64        8.47      3.86 o 
  -2   7  18        9.78        9.57      2.09 o 
  -1   7  18       27.06       31.02      8.92 o 
   0   7  18        4.61        5.80      1.93 o 
   1   7  18       27.36       30.98      2.49 o 
   2   7  18       10.01        8.12      2.75 o 
   3   7  18        8.74       10.41      3.21 o 
   4   7  18        0.07       -1.25      2.61 o 
  -3   8  18        7.81       10.19      3.03 o 
  -2   8  18       10.16        8.00      2.51 o 
  -1   8  18        4.30        3.44      3.37 o 
   0   8  18       27.37       30.57      2.90 o 
   1   8  18        4.16        5.56      2.70 o 
   2   8  18        9.93        6.32      2.81 o 
   3   8  18        7.87       10.70      3.23 o 
  -2   9  18        0.73       -0.19      3.36 o 
  -1   9  18       38.38       50.29      6.23 o 
   0   9  18        1.40        2.59      3.27 o 
   1   9  18       38.53       43.25      5.94 o 
   2   9  18        0.76       -0.53      2.46 o 
   1   0  19        0.29       -0.54      1.43 o 
   2   0  19        0.40       -0.62      1.44 o 
   3   0  19        0.24        1.77      1.74 o 
   4   0  19        7.87        7.19      2.71 o 
   5   0  19        0.88       -0.20      2.10 o 
   6   0  19        0.44       -1.62      1.95 o 
  -6   1  19        6.65        5.23      2.26 o 
  -5   1  19       11.07       11.07      2.45 o 
  -4   1  19       29.52       25.30      5.16 o 
  -3   1  19       30.45       32.10      2.89 o 
  -2   1  19       22.38       20.74      2.35 o 
  -1   1  19       48.35       42.35      3.64 o 
   0   1  19      118.75      111.49      6.81 o 
   1   1  19       47.87       42.79      2.89 o 
   2   1  19       21.40       17.71      2.21 o 
   3   1  19       29.72       29.01      4.94 o 
   4   1  19       30.00       31.28      3.56 o 
   5   1  19       10.74       11.30      2.20 o 
   6   1  19        6.69        5.20      1.91 o 
  -6   2  19       15.44       18.63      3.04 o 
  -5   2  19        7.56        7.55      2.26 o 
  -4   2  19       54.78       50.84      2.81 o 
  -3   2  19       39.93       40.56      2.61 o 
  -2   2  19       88.09       77.24      5.80 o 
  -1   2  19       51.45       42.54      3.49 o 
   0   2  19       22.71       29.98      5.41 o 
   1   2  19       52.54       54.91      3.07 o 
   2   2  19       88.16       83.49      3.72 o 
   3   2  19       40.48       50.06      5.85 o 
   4   2  19       54.64       57.99      5.08 o 
   5   2  19        7.37        5.47      2.13 o 
   6   2  19       15.37       19.32      2.72 o 
  -5   3  19        0.44        2.91      1.50 o 
  -4   3  19       36.73       41.09      2.34 o 
  -3   3  19        5.14        4.17      1.55 o 
  -2   3  19       49.31       47.48      3.68 o 
  -1   3  19       35.59       38.46      3.47 o 
   0   3  19      120.81      114.42      4.97 o 
   1   3  19       35.00       41.91      2.88 o 
   2   3  19       48.87       54.70      3.32 o 
   3   3  19        5.39        8.54      2.48 o 
   4   3  19       36.84       36.54      3.81 o 
   5   3  19        0.40       -1.60      1.90 o 
  -5   4  19        2.54        4.21      1.66 o 
  -4   4  19       70.48       73.45      4.57 o 
  -3   4  19        2.02       -0.80      1.29 o 
  -2   4  19       11.75        9.55      2.56 o 
  -1   4  19       11.05       12.11      2.49 o 
   0   4  19        5.21        4.42      2.15 o 
   1   4  19       10.44        8.93      2.06 o 
   2   4  19       11.96        9.96      1.89 o 
   3   4  19        1.78       -0.03      2.31 o 
   4   4  19       70.35       69.87      4.76 o 
   5   4  19        2.31        4.30      2.74 o 
  -5   5  19        0.98        1.50      1.64 o 
  -4   5  19       35.15       45.44      2.87 o 
  -3   5  19        7.99        7.17      1.84 o 
  -2   5  19       82.31       82.62      4.54 o 
  -1   5  19        0.01       -0.45      1.88 o 
   0   5  19       49.07       49.36      3.05 o 
   1   5  19        0.02       -1.15      1.70 o 
   2   5  19       82.13       86.60      3.47 o 
   3   5  19        8.44        7.87      2.74 o 
   4   5  19       34.75       47.34      6.54 o 
   5   5  19        0.90        0.61      2.79 o 
  -4   6  19       17.74       17.55      4.28 o 
  -3   6  19        4.09        2.34      1.87 o 
  -2   6  19        9.61       12.22      2.60 o 
  -1   6  19       33.64       29.39      2.70 o 
   0   6  19        0.06       -1.52      1.52 o 
   1   6  19       33.13       34.31      2.52 o 
   2   6  19        9.52       13.74      2.14 o 
   3   6  19        4.55        3.49      2.64 o 
   4   6  19       17.87       16.13      3.33 o 
  -3   7  19        1.83        3.87      2.65 o 
  -2   7  19       27.03       26.31      3.43 o 
  -1   7  19        2.49        3.20      2.18 o 
   0   7  19       21.35       26.53      3.30 o 
   1   7  19        2.57        4.32      1.80 o 
   2   7  19       26.95       35.52      2.86 o 
   3   7  19        1.79        2.14      2.70 o 
  -2   8  19        0.70       -1.28      3.43 o 
  -1   8  19       37.77       40.61      5.73 o 
   0   8  19        1.17        0.18      2.09 o 
   1   8  19       37.66       43.41      6.87 o 
   2   8  19        0.71        3.49      2.81 o 
   0   0  20        0.03       -1.37      2.83 o 
   1   0  20       29.03       19.80      2.85 o 
   2   0  20       12.05       11.16      2.00 o 
   3   0  20        6.04        6.52      1.91 o 
   4   0  20        2.38       -1.08      2.15 o 
   5   0  20        0.05       -2.13      2.31 o 
  -5   1  20       14.98       14.32      2.58 o 
  -4   1  20        6.26        4.23      1.63 o 
  -3   1  20        2.74        0.21      1.63 o 
  -2   1  20       29.49       25.24      2.54 o 
  -1   1  20       22.34       27.26      3.26 o 
   0   1  20        9.76       10.20      2.18 o 
   1   1  20       22.88       17.41      2.19 o 
   2   1  20       30.26       29.87      2.68 o 
   3   1  20        2.78       -0.82      1.75 o 
   4   1  20        6.03        2.50      4.06 o 
   5   1  20       15.30       12.07      2.87 o 
  -5   2  20       12.53       14.81      2.78 o 
  -4   2  20        4.01        2.11      1.45 o 
  -3   2  20        5.03        3.99      1.54 o 
  -2   2  20       16.16       13.93      2.18 o 
  -1   2  20        8.55        8.54      2.55 o 
   0   2  20        0.28        0.82      2.05 o 
   1   2  20        9.20        8.30      1.94 o 
   2   2  20       15.71       15.16      2.28 o 
   3   2  20        5.01        5.07      1.98 o 
   4   2  20        3.87        2.10      3.97 o 
   5   2  20       12.43       20.22      2.86 o 
  -5   3  20        3.09        1.97      1.74 o 
  -4   3  20       18.10       15.37      1.86 o 
  -3   3  20       18.16       14.80      1.91 o 
  -2   3  20        9.75        9.09      2.50 o 
  -1   3  20       24.44       20.28      2.83 o 
   0   3  20       37.24       29.14      3.13 o 
   1   3  20       24.19       19.64      2.48 o 
   2   3  20        9.33        7.61      2.12 o 
   3   3  20       17.91       13.09      4.33 o 
   4   3  20       18.36       20.31      3.39 o 
   5   3  20        3.33        2.63      2.85 o 
  -5   4  20        6.61        6.87      2.22 o 
  -4   4  20        9.74       10.24      1.70 o 
  -3   4  20        0.45       -1.28      1.37 o 
  -2   4  20       10.35        7.29      2.38 o 
  -1   4  20       14.37       12.23      2.49 o 
   0   4  20       48.91       38.96      3.71 o 
   1   4  20       15.13       14.85      2.27 o 
   2   4  20       10.25        9.85      2.53 o 
   3   4  20        0.44        0.17      2.11 o 
   4   4  20        9.87        7.70      5.85 o 
   5   4  20        6.90        7.20      4.50 o 
  -4   5  20       19.32       21.93      2.37 o 
  -3   5  20        2.36        2.01      1.88 o 
  -2   5  20       11.99       13.04      2.66 o 
  -1   5  20        2.83        0.72      2.45 o 
   0   5  20       13.40       12.68      2.63 o 
   1   5  20        2.91        1.05      2.09 o 
   2   5  20       11.69       12.32      2.16 o 
   3   5  20        2.47        2.03      2.59 o 
   4   5  20       19.40       23.05      3.77 o 
  -3   6  20        0.22       -0.54      1.86 o 
  -2   6  20        2.31       -0.41      2.07 o 
  -1   6  20        5.65        5.81      2.33 o 
   0   6  20        8.66        6.03      3.01 o 
   1   6  20        5.78        4.43      1.93 o 
   2   6  20        2.35        1.35      1.74 o 
   3   6  20        0.22        0.92      2.67 o 
  -2   7  20       22.66       33.04      5.73 o 
  -1   7  20       28.92       29.70      3.52 o 
   0   7  20       27.71       32.77      3.67 o 
   1   7  20       28.88       35.07      2.72 o 
   2   7  20       22.76       31.63      2.78 o 
   0   8  20        7.00        7.39      2.73 o 
   1   0  21        8.02        4.17      2.19 o 
   2   0  21       88.58       95.10      3.91 o 
   3   0  21        1.43        1.34      1.68 o 
   4   0  21       69.59       67.99      4.29 o 
   5   0  21        8.33       10.77      3.25 o 
  -5   1  21       13.71       16.84      2.75 o 
  -4   1  21       11.56       10.72      1.91 o 
  -3   1  21       15.49       15.61      2.31 o 
  -2   1  21        4.79        4.72      1.81 o 
  -1   1  21        2.64        0.60      1.85 o 
   0   1  21        3.26        1.91      1.88 o 
   1   1  21        2.47        1.05      1.52 o 
   2   1  21        4.70        3.14      1.87 o 
   3   1  21       16.40       14.28      2.36 o 
   4   1  21       11.46        9.43      4.06 o 
   5   1  21       14.03       11.81      3.15 o 
  -4   2  21       22.48       23.90      2.36 o 
  -3   2  21        6.46        6.40      1.97 o 
  -2   2  21       19.94       16.22      2.79 o 
  -1   2  21       15.23       15.41      2.74 o 
   0   2  21        5.31        6.06      2.27 o 
   1   2  21       15.15       13.65      2.41 o 
   2   2  21       19.51       22.09      2.62 o 
   3   2  21        6.37        6.19      2.05 o 
   4   2  21       22.04       25.60      5.10 o 
  -4   3  21        0.50       -0.61      1.36 o 
  -3   3  21        4.36        4.06      1.81 o 
  -2   3  21       14.33        9.18      2.44 o 
  -1   3  21        0.43        0.38      1.89 o 
   0   3  21       20.69       18.67      2.86 o 
   1   3  21        0.50       -0.66      1.60 o 
   2   3  21       14.09       13.47      2.44 o 
   3   3  21        4.84        5.68      2.22 o 
   4   3  21        0.50       -2.22      2.22 o 
  -4   4  21       35.46       37.99      2.57 o 
  -3   4  21       11.00        5.28      2.02 o 
  -2   4  21       19.30       15.66      2.83 o 
  -1   4  21       10.36        9.06      2.37 o 
   0   4  21        1.86        2.53      2.03 o 
   1   4  21       10.65        8.21      2.16 o 
   2   4  21       19.83       17.59      2.59 o 
   3   4  21       11.06       11.23      2.08 o 
   4   4  21       35.96       33.96      5.44 o 
  -3   5  21       32.19       43.60      3.41 o 
  -2   5  21        6.48        4.25      2.47 o 
  -1   5  21       18.48       15.22      2.83 o 
   0   5  21        1.63        0.87      2.22 o 
   1   5  21       18.24       17.66      2.68 o 
   2   5  21        6.36        7.96      3.54 o 
   3   5  21       31.77       42.63      4.24 o 
  -2   6  21        4.23        5.68      2.52 o 
  -1   6  21       12.04        9.53      3.64 o 
   0   6  21        8.66        4.26      2.73 o 
   1   6  21       12.11       14.79      2.57 o 
   2   6  21        4.03        6.23      2.00 o 
  -1   7  21        8.15       10.34      2.87 o 
   0   7  21        0.02       -2.44      2.76 o 
   1   7  21        8.02        4.80      2.21 o 
   0   0  22        8.12        7.48      3.01 o 
   1   0  22       13.94       12.77      2.49 o 
   2   0  22        2.03       -0.69      1.62 o 
   3   0  22        0.00       -0.84      1.88 o 
   4   0  22        1.70       -0.15      1.97 o 
  -4   1  22        2.58       -0.04      1.74 o 
  -3   1  22        0.35       -0.10      1.80 o 
  -2   1  22        9.62        4.25      1.90 o 
  -1   1  22        2.93        1.43      2.92 o 
   0   1  22       36.85       26.22      5.98 o 
   1   1  22        2.96        1.33      2.07 o 
   2   1  22        9.47       10.89      2.28 o 
   3   1  22        0.34       -0.79      1.68 o 
   4   1  22        2.67       -1.11      2.00 o 
  -4   2  22       11.13       12.56      2.00 o 
  -3   2  22        9.60        7.84      3.77 o 
  -2   2  22        4.66        7.67      2.73 o 
  -1   2  22        4.66        3.29      2.24 o 
   0   2  22        1.38        0.63      1.92 o 
   1   2  22        4.20        3.20      2.15 o 
   2   2  22        4.64        5.05      1.91 o 
   3   2  22        9.53       11.85      2.52 o 
   4   2  22       11.16       16.04      2.94 o 
  -3   3  22        3.02        1.75      1.88 o 
  -2   3  22       17.82       15.20      3.00 o 
  -1   3  22        2.61        1.62      2.11 o 
   0   3  22        5.48        4.81      3.59 o 
   1   3  22        2.58        0.13      1.62 o 
   2   3  22       18.34       11.54      2.34 o 
   3   3  22        2.93        1.87      1.98 o 
  -3   4  22        6.00        8.15      3.09 o 
  -2   4  22       12.23        7.78      2.59 o 
  -1   4  22        9.65        8.03      2.65 o 
   0   4  22       10.57       12.00      2.66 o 
   1   4  22        9.30        8.02      2.10 o 
   2   4  22       12.43       15.48      2.56 o 
   3   4  22        5.96        6.62      2.50 o 
  -2   5  22       18.34       15.28      2.94 o 
  -1   5  22        3.10        0.97      2.18 o 
   0   5  22       38.62       38.53      4.04 o 
   1   5  22        3.08        4.11      2.26 o 
   2   5  22       18.30       24.08      3.10 o 
   0   6  22        2.30        4.05      2.46 o 
   1   0  23        0.54        3.53      2.15 o 
   2   0  23        0.45        0.95      1.67 o 
   3   0  23        0.37        0.13      1.80 o 
  -3   1  23        5.30        6.04      2.01 o 
  -2   1  23        2.88        3.47      3.05 o 
  -1   1  23        6.58        7.35      2.53 o 
   0   1  23        4.25        2.93      2.49 o 
   1   1  23        6.77       10.70      2.71 o 
   2   1  23        2.99       -0.18      1.76 o 
   3   1  23        5.18        1.07      1.87 o 
  -3   2  23        4.85        3.75      1.88 o 
  -2   2  23       14.88       14.20      4.18 o 
  -1   2  23        0.73       -1.75      1.75 o 
   0   2  23        0.00        2.30      1.99 o 
   1   2  23        0.74        0.25      2.26 o 
   2   2  23       15.08       13.59      2.51 o 
   3   2  23        5.01        4.28      2.17 o 
  -2   3  23        1.82        2.34      2.13 o 
  -1   3  23        1.70        1.72      2.29 o 
   0   3  23        1.39       -0.13      2.05 o 
   1   3  23        1.61        3.43      2.49 o 
   2   3  23        1.81        1.79      2.05 o 
  -1   4  23        0.32       -0.92      2.14 o 
   0   4  23        6.34        4.83      2.42 o 
   1   4  23        0.29       -1.92      2.25 o 
   0   0  24       14.84       15.68      4.41 o 
   1   0  24        0.23       -1.91      2.22 o 
  -1   1  24        0.37        0.52      2.22 o 
   0   1  24       19.38       11.49      2.54 o 
   1   1  24        0.39       -0.10      2.08 o 
  -1   2  24        3.65        3.68      2.30 o 
   0   2  24       21.06       19.25      3.09 o 
   1   2  24        3.57        6.89      2.72 o 
                                                 
